# Supplementary material for: Factors affecting heat resilience of drone honey bees (Apis mellifera) and their sperm
Source: PLoS One. 2025 Feb 7;20(2):e0317672. doi: 10.1371/journal.pone.0317672 (PMC11805398; doi:10.1371/journal.pone.0317672)
Supplement: S1 Data — All data underlying the figures and analyses conducted in this manuscript are provided in this file. (XLSX) [file pone.0317672.s001.xlsx]

## Sheet: Experiment 1 - individual
Species	Colony	Group	Mass	Status	Source	Binom
AM	R1	CON	197.03	Live	Carp	1
AM	R1	CON	197.71	Live	Carp	1
AM	R1	CON	212.43	Live	Carp	1
AM	F4	CON	214	Dead	Aus	0
AM	F4	CON	214.76	Live	Aus	1
AM	F2	CON	217.49	Live	Carp	1
AM	F2	CON	220.63	Live	Carp	1
AM	F2	CON	221.71	Live	Carp	1
AM	F4	CON	222.86	Live	Aus	1
AM	F4	CON	226.25	Live	Aus	1
AM	F4	CON	232.32	Live	Aus	1
AM	F2	CON	233.68	Live	Carp	1
AM	R1	CON	234.04	Live	Carp	1
AM	R1	CON	234.51	Live	Carp	1
AM	F4	CON	234.57	Live	Aus	1
AM	F2	CON	234.66	Live	Carp	1
AM	R1	CON	235.55	Live	Carp	1
AM	R1	CON	235.6	Live	Carp	1
AM	F4	CON	236.19	Live	Aus	1
AM	F4	CON	236.88	Live	Aus	1
AM	F4	CON	237.95	Live	Aus	1
AM	F4	CON	238.11	Live	Aus	1
AM	R3	CON	238.44	Live	Cali	1
AM	R3	CON	238.92	Live	Cali	1
AM	R3	CON	239.87	Live	Cali	1
AM	F2	CON	241.15	Live	Carp	1
AM	F2	CON	241.6	Live	Carp	1
AM	F4	CON	241.77	Live	Aus	1
AM	F2	CON	243.01	Live	Carp	1
AM	F4	CON	243.35	Live	Aus	1
AM	F4	CON	243.45	Live	Aus	1
AM	R3	CON	244.33	Live	Cali	1
AM	R3	CON	244.56	Live	Cali	1
AM	R3	CON	244.93	Live	Cali	1
AM	F4	CON	245	Live	Aus	1
AM	F4	CON	245.76	Live	Aus	1
AM	F2	CON	245.89	Live	Carp	1
AM	R1	CON	246.34	Live	Carp	1
AM	R3	CON	246.62	Live	Cali	1
AM	R1	CON	246.89	Live	Carp	1
AM	R3	CON	247.75	Live	Cali	1
AM	F2	CON	247.95	Live	Carp	1
AM	F4	CON	248.38	Live	Aus	1
AM	F2	CON	249.48	Live	Carp	1
AM	F4	CON	249.7	Live	Aus	1
AM	R1	CON	249.7	Live	Carp	1
AM	R1	CON	250.09	Live	Carp	1
AM	F2	CON	250.91	Live	Carp	1
AM	R3	CON	251.19	Live	Cali	1
AM	F4	CON	251.26	Live	Aus	1
AM	F4	CON	251.28	Live	Aus	1
AM	R3	CON	251.4	Live	Cali	1
AM	F2	CON	251.42	Live	Carp	1
AM	F2	CON	251.76	Live	Carp	1
AM	F4	CON	254.63	Live	Aus	1
AM	F2	CON	254.88	Live	Carp	1
AM	R3	CON	255.08	Live	Cali	1
AM	F4	CON	255.26	Live	Aus	1
AM	F2	CON	255.31	Live	Carp	1
AM	F2	CON	256.4	Live	Carp	1
AM	F2	CON	256.5	Live	Carp	1
AM	R1	CON	256.55	Live	Carp	1
AM	R3	CON	256.6	Live	Cali	1
AM	F2	CON	257.03	Live	Carp	1
AM	R3	CON	257.05	Live	Cali	1
AM	F2	CON	257.34	Live	Carp	1
AM	R3	CON	257.46	Live	Cali	1
AM	F2	CON	257.75	Live	Carp	1
AM	F2	CON	257.77	Live	Carp	1
AM	F2	CON	258.3	Live	Carp	1
AM	F2	CON	258.94	Live	Carp	1
AM	R1	CON	259.72	Live	Carp	1
AM	R3	CON	260.33	Live	Cali	1
AM	F2	CON	260.47	Live	Carp	1
AM	F4	CON	260.66	Live	Aus	1
AM	F4	CON	260.8	Live	Aus	1
AM	F2	CON	260.99	Live	Carp	1
AM	F2	CON	262.2	Live	Carp	1
AM	R3	CON	262.44	Live	Cali	1
AM	F2	CON	262.78	Live	Carp	1
AM	F2	CON	264.62	Live	Carp	1
AM	R3	CON	265.25	Live	Cali	1
AM	R1	CON	266.22	Live	Carp	1
AM	R3	CON	266.93	Live	Cali	1
AM	F4	CON	266.99	Live	Aus	1
AM	F4	CON	267.5	Live	Aus	1
AM	R3	CON	267.72	Live	Cali	1
AM	R3	CON	267.73	Live	Cali	1
AM	R3	CON	268.98	Live	Cali	1
AM	R3	CON	269.57	Live	Cali	1
AM	F2	CON	270.11	Live	Carp	1
AM	F2	CON	271.36	Live	Carp	1
AM	R3	CON	272.37	Live	Cali	1
AM	R1	CON	272.6	Live	Carp	1
AM	F4	CON	273.08	Live	Aus	1
AM	R3	CON	273.1	Live	Cali	1
AM	F2	CON	275.01	Live	Carp	1
AM	R1	CON	275.71	Live	Carp	1
AM	R1	CON	277.06	Live	Carp	1
AM	R3	CON	277.57	Live	Cali	1
AM	R1	CON	277.79	Live	Carp	1
AM	F2	CON	277.91	Live	Carp	1
AM	R3	CON	279.61	Live	Cali	1
AM	F2	CON	279.87	Live	Carp	1
AM	R3	CON	281.3	Live	Cali	1
AM	F2	CON	281.87	Live	Carp	1
AM	F4	CON	284.32	Live	Aus	1
AM	F2	CON	284.76	Live	Carp	1
AM	F2	CON	285.12	Live	Carp	1
AM	R1	CON	285.3	Live	Carp	1
AM	R1	CON	285.65	Live	Carp	1
AM	R3	CON	286.5	Live	Cali	1
AM	F2	CON	288.81	Live	Carp	1
AM	F2	CON	290.6	Live	Carp	1
AM	R3	CON	292.76	Live	Cali	1
AM	F2	CON	294.82	Live	Carp	1
AM	F2	CON	299.18	Live	Carp	1
AM	F2	CON	299.82	Live	Carp	1
AM	F2	CON	304.54	Live	Carp	1
AM	R3	CON	305.15	Live	Cali	1
AM	F2	CON		Live	Carp	1
AM	F2	CON		Live	Carp	1
AM	F2	CON		Live	Carp	1
AM	F2	CON		Live	Carp	1
AM	F2	CON		Live	Carp	1
AM	F2	CON		Live	Carp	1
AM	F2	CON		Live	Carp	1
AM	F4	CON		Live	Aus	1
AM	F4	CON		Live	Aus	1
AM	F4	CON		Live	Aus	1
AM	F4	CON		Live	Aus	1
AM	F4	CON		Live	Aus	1
AM	F4	CON		Live	Aus	1
AM	F4	CON		Live	Aus	1
AM	F4	CON		Live	Aus	1
AM	F4	CON		Live	Aus	1
AM	F4	CON		Live	Aus	1
AM	F4	CON		Live	Aus	1
AM	F4	CON		Live	Aus	1
AM	F4	CON		Live	Aus	1
AM	F4	CON		Live	Aus	1
AM	F4	CON		Live	Aus	1
AM	F4	CON		Live	Aus	1
AM	F4	CON		Live	Aus	1
AM	F4	CON		Live	Aus	1
AM	F4	CON		Live	Aus	1
AM	F4	CON		Live	Aus	1
AM	F4	CON		Live	Aus	1
AM	F4	CON		Live	Aus	0
AM	F4	CON		Live	Aus	1
AM	F1	CON		Live	Aus	1
AM	F1	CON		Live	Aus	1
AM	F1	CON		Live	Aus	1
AM	F1	CON		Live	Aus	1
AM	F1	CON		Live	Aus	1
AM	F1	CON		Live	Aus	1
AM	F1	CON		Live	Aus	1
AM	F1	CON		Live	Aus	1
AM	F1	CON		Live	Aus	1
AM	F1	CON		Live	Aus	1
AM	F1	CON		Live	Aus	1
AM	F1	CON		Live	Aus	1
AM	F1	CON		Live	Aus	1
AM	F1	CON		Live	Aus	1
AM	F1	CON		Live	Aus	1
AM	F1	CON		Live	Aus	1
AM	F1	CON		Live	Aus	1
AM	F1	CON		Live	Aus	1
AM	F1	CON		Live	Aus	1
AM	F1	CON		Live	Aus	1
AM	F1	CON		Live	Aus	1
AM	F1	CON		Live	Aus	1
AM	F1	CON		Live	Aus	1
AM	F1	CON		Live	Aus	1
AM	F1	CON		Live	Aus	1
AM	F1	CON		Live	Aus	1
AM	F1	CON		Live	Aus	1
AM	F1	CON		Live	Aus	1
AM	F1	CON		Live	Aus	1
AM	F1	CON		Live	Aus	1
AM	F1	CON		Live	Aus	1
AM	F1	CON		Live	Aus	1
AM	F1	CON		Live	Aus	1
AM	F1	CON		Live	Aus	1
AM	F1	CON		Live	Aus	1
AM	F1	CON		Live	Aus	1
AM	F1	CON		Live	Aus	1
AM	F1	CON		Live	Aus	1
AM	F1	CON		Live	Aus	1
AM	F1	CON		Live	Aus	1
AM	F1	CON		Live	Aus	1
AM	F1	CON		Live	Aus	1
AM	F1	CON		Live	Aus	1
AM	F1	CON		Live	Aus	1
AM	F1	CON		Live	Aus	1
AM	F1	CON		Live	Aus	1
AM	F1	CON		Live	Aus	1
AM	F1	CON		Live	Aus	1
AM	F1	CON		Dead	Aus	0
AM	F1	CON		Live	Aus	1
AM	R2	CON		Live	Cali	1
AM	R2	CON		Live	Cali	1
AM	R2	CON		Live	Cali	1
AM	R2	CON		Live	Cali	1
AM	R2	CON		Live	Cali	1
AM	R2	CON		Live	Cali	1
AM	R2	CON		Live	Cali	1
AM	R2	CON		Live	Cali	1
AM	R2	CON		Live	Cali	1
AM	R2	CON		Live	Cali	1
AM	R2	CON		Live	Cali	1
AM	R2	CON		Live	Cali	1
AM	R2	CON		Live	Cali	1
AM	R2	CON		Live	Cali	1
AM	R2	CON		Live	Cali	1
AM	R2	CON		Live	Cali	1
AM	R2	CON		Live	Cali	1
AM	R2	CON		Live	Cali	1
AM	R2	CON		Live	Cali	1
AM	R2	CON		Live	Cali	1
AM	F4	HS	166.96	Live	Aus	1
AM	R1	HS	168.59	Dead	Carp	0
AM	F4	HS	172.46	Live	Aus	1
AM	F2	HS	174.28	Dead	Carp	0
AM	F4	HS	179.49	Dead	Aus	0
AM	R3	HS	184.41	Live	Cali	1
AM	R1	HS	191.51	Live	Carp	1
AM	R1	HS	192.45	Live	Carp	1
AM	F2	HS	195.3	Live	Carp	1
AM	R3	HS	198.64	Live	Cali	1
AM	R3	HS	198.69	Live	Cali	1
AM	R1	HS	200.6	Live	Carp	1
AM	R3	HS	200.89	Live	Cali	1
AM	R1	HS	200.94	Dead	Carp	0
AM	R1	HS	203.24	Dead	Carp	0
AM	R3	HS	203.41	Live	Cali	1
AM	R1	HS	204.34	Dead	Carp	0
AM	R3	HS	205.43	Dead	Cali	0
AM	R3	HS	207.98	Dead	Cali	0
AM	F4	HS	208.51	Live	Aus	1
AM	R1	HS	208.86	Dead	Carp	0
AM	F2	HS	210.32	Live	Carp	1
AM	F2	HS	210.54	Dead	Carp	0
AM	R1	HS	211.06	Live	Carp	1
AM	F4	HS	211.74	Live	Aus	1
AM	R3	HS	213.36	Live	Cali	1
AM	F4	HS	213.44	Dead	Aus	0
AM	R1	HS	215.77	Dead	Carp	0
AM	R3	HS	216.01	Live	Cali	1
AM	F4	HS	217.16	Live	Aus	1
AM	R1	HS	217.31	Live	Carp	1
AM	R1	HS	217.31	Live	Carp	1
AM	F1	HS	218.8	Dead	Aus	0
AM	F1	HS	219.06	Live	Aus	1
AM	R3	HS	219.77	Live	Cali	1
AM	F4	HS	220.08	Live	Aus	1
AM	R1	HS	220.12	Live	Carp	1
AM	F2	HS	220.14	Live	Carp	1
AM	R3	HS	220.9	Live	Cali	1
AM	R3	HS	220.95	Live	Cali	1
AM	F2	HS	221.15	Live	Carp	1
AM	R3	HS	221.37	Live	Cali	1
AM	R3	HS	221.54	Live	Cali	1
AM	R3	HS	222.59	Live	Cali	1
AM	R1	HS	224.17	Live	Carp	1
AM	F2	HS	224.29	Live	Carp	1
AM	R3	HS	224.62	Live	Cali	1
AM	R3	HS	224.88	Live	Cali	1
AM	F4	HS	225.09	Live	Aus	1
AM	F2	HS	225.25	Live	Carp	1
AM	F4	HS	225.54	Live	Aus	1
AM	R3	HS	226.15	Live	Cali	1
AM	F4	HS	227.86	Live	Aus	1
AM	F4	HS	228.61	Live	Aus	1
AM	R3	HS	229.05	Live	Cali	1
AM	F2	HS	229.39	Live	Carp	1
AM	F2	HS	229.6	Live	Carp	1
AM	F2	HS	229.66	Live	Carp	1
AM	F4	HS	229.79	Live	Aus	1
AM	R3	HS	229.82	Live	Cali	1
AM	R1	HS	230.09	Live	Carp	1
AM	F2	HS	230.71	Live	Carp	1
AM	R3	HS	230.86	Live	Cali	1
AM	R1	HS	231.02	Live	Carp	1
AM	R3	HS	231.1	Live	Cali	1
AM	R1	HS	231.39	Live	Carp	1
AM	R2	HS	231.62	Live	Cali	1
AM	R1	HS	232.11	Live	Carp	1
AM	R1	HS	232.36	Live	Carp	1
AM	R3	HS	232.51	Live	Cali	1
AM	R3	HS	232.84	Live	Cali	1
AM	R1	HS	233.09	Live	Carp	1
AM	R2	HS	233.65	Live	Cali	1
AM	F4	HS	235.11	Live	Aus	1
AM	F1	HS	235.14	Live	Aus	1
AM	F4	HS	235.26	Live	Aus	1
AM	R3	HS	235.3	Live	Cali	1
AM	F4	HS	235.45	Live	Aus	1
AM	R3	HS	235.99	Live	Cali	1
AM	R1	HS	236.09	Live	Carp	1
AM	F4	HS	236.29	Live	Aus	1
AM	R2	HS	236.48	Live	Cali	1
AM	R3	HS	236.95	Live	Cali	1
AM	F4	HS	237.12	Live	Aus	1
AM	R3	HS	237.35	Live	Cali	1
AM	F1	HS	237.85	Live	Aus	1
AM	F4	HS	237.94	Live	Aus	1
AM	F2	HS	238.1	Live	Carp	1
AM	F2	HS	238.12	Live	Carp	1
AM	F1	HS	238.16	Live	Aus	1
AM	F2	HS	238.72	Live	Carp	1
AM	F4	HS	239.1	Live	Aus	1
AM	F4	HS	239.24	Live	Aus	1
AM	R1	HS	239.24	Live	Carp	1
AM	R2	HS	239.25	Dead	Cali	0
AM	F2	HS	239.97	Live	Carp	1
AM	R2	HS	239.99	Live	Cali	1
AM	R1	HS	240.02	Live	Carp	1
AM	F2	HS	240.05	Live	Carp	1
AM	F4	HS	240.17	Live	Aus	1
AM	F2	HS	240.26	Live	Carp	1
AM	R2	HS	240.31	Live	Cali	1
AM	R1	HS	240.46	Live	Carp	1
AM	F2	HS	240.58	Live	Carp	1
AM	R2	HS	240.62	Live	Cali	1
AM	F2	HS	240.67	Live	Carp	1
AM	R1	HS	240.79	Live	Carp	1
AM	F1	HS	240.8	Dead	Aus	0
AM	R1	HS	240.88	Dead	Carp	0
AM	R2	HS	241.1	Live	Cali	1
AM	R1	HS	241.31	Live	Carp	1
AM	R1	HS	241.38	Live	Carp	1
AM	R3	HS	241.99	Live	Cali	1
AM	F4	HS	242.13	Live	Aus	1
AM	F2	HS	242.27	Live	Carp	1
AM	F4	HS	242.6	Live	Aus	1
AM	F4	HS	242.6	Live	Aus	1
AM	F4	HS	242.7	Live	Aus	1
AM	R2	HS	242.89	Live	Cali	1
AM	F2	HS	242.91	Live	Carp	1
AM	F2	HS	243.23	Live	Carp	1
AM	R1	HS	243.29	Live	Carp	1
AM	F4	HS	243.32	Live	Aus	1
AM	R3	HS	243.34	Live	Cali	1
AM	F1	HS	243.38	Live	Aus	1
AM	R2	HS	243.5	Live	Cali	1
AM	F1	HS	243.64	Live	Aus	1
AM	R1	HS	243.65	Live	Carp	1
AM	R3	HS	243.81	Live	Cali	1
AM	R2	HS	243.95	Live	Cali	1
AM	F4	HS	244.51	Live	Aus	1
AM	F2	HS	244.56	Live	Carp	1
AM	F1	HS	244.8	Live	Aus	1
AM	F2	HS	244.98	Live	Carp	1
AM	F4	HS	245.13	Live	Aus	1
AM	F4	HS	245.63	Live	Aus	1
AM	F4	HS	245.73	Live	Aus	1
AM	F2	HS	246.57	Live	Carp	1
AM	F2	HS	246.77	Live	Carp	1
AM	F4	HS	247.14	Live	Aus	1
AM	R2	HS	247.15	Live	Cali	1
AM	R3	HS	247.47	Live	Cali	1
AM	R2	HS	247.52	Live	Cali	1
AM	R1	HS	247.99	Live	Carp	1
AM	F2	HS	248.11	Live	Carp	1
AM	F1	HS	248.24	Live	Aus	1
AM	F4	HS	248.69	Live	Aus	1
AM	R3	HS	248.69	Live	Cali	1
AM	F1	HS	248.75	Live	Aus	1
AM	F2	HS	248.85	Live	Carp	1
AM	F2	HS	248.99	Live	Carp	1
AM	F4	HS	249.42	Live	Aus	1
AM	R1	HS	249.63	Live	Carp	1
AM	F2	HS	249.89	Live	Carp	1
AM	F1	HS	250	Live	Aus	1
AM	F2	HS	250.3	Live	Carp	1
AM	F1	HS	250.38	Live	Aus	1
AM	F2	HS	250.81	Live	Carp	1
AM	F4	HS	250.99	Live	Aus	1
AM	F1	HS	251.02	Live	Aus	1
AM	F1	HS	251.35	Dead	Aus	0
AM	R2	HS	251.67	Live	Cali	1
AM	R1	HS	252.07	Live	Carp	1
AM	R1	HS	252.52	Live	Carp	1
AM	R2	HS	252.9	Live	Cali	1
AM	F4	HS	253.11	Live	Aus	1
AM	R2	HS	253.38	Live	Cali	1
AM	F1	HS	253.5	Live	Aus	1
AM	F2	HS	253.56	Live	Carp	1
AM	R1	HS	253.65	Live	Carp	1
AM	R1	HS	253.72	Live	Carp	1
AM	F4	HS	254.1	Live	Aus	1
AM	R2	HS	254.14	Live	Cali	1
AM	F4	HS	254.62	Live	Aus	1
AM	R2	HS	254.99	Live	Cali	1
AM	F2	HS	255.17	Live	Carp	1
AM	F2	HS	255.2	Live	Carp	1
AM	R2	HS	255.26	Live	Cali	1
AM	R2	HS	255.47	Live	Cali	1
AM	R2	HS	255.49	Live	Cali	1
AM	F1	HS	255.93	Live	Aus	1
AM	R2	HS	256.38	Live	Cali	1
AM	R2	HS	256.81	Live	Cali	1
AM	F4	HS	256.94	Live	Aus	1
AM	F4	HS	257	Live	Aus	1
AM	F1	HS	257.29	Live	Aus	1
AM	F2	HS	258.22	Live	Carp	1
AM	R3	HS	258.6	Live	Cali	1
AM	F2	HS	258.7	Live	Carp	1
AM	R2	HS	259.34	Live	Cali	1
AM	F4	HS	259.48	Live	Aus	1
AM	R2	HS	259.67	Live	Cali	1
AM	F1	HS	259.95	Live	Aus	1
AM	F2	HS	260.09	Live	Carp	1
AM	F1	HS	260.49	Live	Aus	1
AM	F4	HS	260.86	Live	Aus	1
AM	R2	HS	261.39	Live	Cali	1
AM	F2	HS	262.13	Live	Carp	1
AM	R2	HS	262.43	Live	Cali	1
AM	F2	HS	263.14	Live	Carp	1
AM	F4	HS	264.14	Live	Aus	1
AM	F4	HS	264.24	Live	Aus	1
AM	F1	HS	264.31	Live	Aus	1
AM	R1	HS	264.44	Live	Carp	1
AM	R2	HS	264.73	Live	Cali	1
AM	R2	HS	264.99	Live	Cali	1
AM	F1	HS	265.37	Live	Aus	1
AM	F1	HS	265.6	Live	Aus	1
AM	R2	HS	266.06	Live	Cali	1
AM	F1	HS	266.49	Live	Aus	1
AM	R2	HS	267.72	Live	Cali	1
AM	R2	HS	268.25	Live	Cali	1
AM	R2	HS	268.8	Live	Cali	1
AM	F4	HS	269.51	Live	Aus	1
AM	R1	HS	269.88	Live	Carp	1
AM	F4	HS	269.99	Live	Aus	1
AM	F2	HS	271.17	Live	Carp	1
AM	F1	HS	271.31	Live	Aus	1
AM	F4	HS	271.64	Live	Aus	1
AM	R1	HS	271.69	Live	Carp	1
AM	F1	HS	271.95	Live	Aus	1
AM	R2	HS	272.6	Live	Cali	1
AM	F2	HS	272.69	Live	Carp	1
AM	F1	HS	272.85	Live	Aus	1
AM	R2	HS	273.45	Live	Cali	1
AM	R2	HS	273.6	Live	Cali	1
AM	F2	HS	273.98	Live	Carp	1
AM	F4	HS	275.1	Live	Aus	1
AM	F1	HS	275.8	Live	Aus	1
AM	R3	HS	276	Live	Cali	1
AM	R2	HS	277.6	Live	Cali	1
AM	R1	HS	277.73	Live	Carp	1
AM	R2	HS	278.3	Live	Cali	1
AM	F2	HS	278.55	Live	Carp	1
AM	R2	HS	279.7	Live	Cali	1
AM	F1	HS	280.45	Live	Aus	1
AM	F1	HS	280.7	Live	Aus	1
AM	F1	HS	280.99	Live	Aus	1
AM	R2	HS	280.99	Live	Cali	1
AM	R2	HS	282.56	Live	Cali	1
AM	R3	HS	282.82	Live	Cali	1
AM	F2	HS	283.02	Live	Carp	1
AM	F1	HS	283.9	Live	Aus	1
AM	R2	HS	284.75	Live	Cali	1
AM	F4	HS	285.66	Live	Aus	1
AM	F1	HS	289.63	Live	Aus	1
AM	R3	HS	291.34	Live	Cali	1
AM	F4	HS	291.74	Live	Aus	1
AM	F2	HS	294.45	Live	Carp	1
AM	F2	HS	297.87	Live	Carp	1
AM	R3	HS	305.17	Dead	Cali	0
AM	F2	HS	307.81	Live	Carp	1
AM	R2	HS	308.12	Live	Cali	1
AM	R2	HS	324.8	Live	Cali	1
AM	F1	HS	325.26	Dead	Aus	0
AM	F2	HS	341.5	Dead	Carp	0
AM	F1	HS	355.77	Live	Aus	1
AM	F1	HS		Live	Aus	1
AM	F1	HS		Live	Aus	1
AM	F1	HS		Live	Aus	1
AM	F1	HS		Live	Aus	1
AM	F1	HS		Live	Aus	1
AM	F1	HS		Live	Aus	1
AM	F1	HS		Live	Aus	1
AM	F1	HS		Live	Aus	1
AM	F1	HS		Live	Aus	1
AM	F1	HS		Live	Aus	1
AM	F1	HS		Live	Aus	1
AM	F1	HS		Live	Aus	1
AM	F1	HS		Live	Aus	1
AM	F1	HS		Live	Aus	1
AM	F1	HS		Live	Aus	1
AM	R2	HS		Live	Cali	1
AM	R2	HS		Live	Cali	1
AM	R2	HS		Live	Cali	1
AM	R2	HS		Live	Cali	1
AM	R3	HS		Live	Cali	1
AM	R3	HS		Live	Cali	1

## Sheet: Experiment 1 - totals
Origin	Time	Treatment	Colony	Dead	Alive	Total	Live.percent
Aus	4 h	CON	F1	1	49	50	98
Aus	4 h	CON	F4	1	49	50	98
Carp	4 h	CON	F2	0	50	50	100
Carp	4 h	CON	R1	0	20	20	100
Aus	4 h	HS	F4	2	48	50	96
Aus	4 h	HS	F1	4	46	50	92
Carp	4 h	HS	F2	3	47	50	94
Carp	4 h	HS	R1	7	33	40	82.5
Cali	4 h	CON	R3	0	30	30	100
Cali	4 h	CON	R2	0	20	20	100
Cali	4 h	HS	R3	3	37	40	92.5
Cali	4 h	HS	R2	1	47	48	97.9167

## Sheet: Experiment 2 - UBC sperm
Origin	Group	Colony	Bee	Red	Total	Viability
Aus	Control	F1	F1-1	11	266	95.8647
Aus	Control	F1	F1-2	17	197	91.3706
Aus	Control	F1	F1-3	16	119	86.5546
Aus	Control	F1	F1-4	13	116	88.7931
Aus	Control	F1	F1-5	16	258	93.7984
Aus	Control	F1	F1-7	34	248	86.2903
Aus	Control	F1	F1-8	42	124	66.129
Aus	Control	F1	F1-9	14	260	94.6154
Aus	Control	F1	F1-10	18	242	92.562
Aus	Control	F1	F1-11	23	193	88.0829
Aus	Control	F1	F1-12	61	269	77.3234
Aus	Heat-shock	F1	F1-1	277	277	0
Aus	Heat-shock	F1	F1-2	65	65	0
Aus	Heat-shock	F1	F1-3	97	153	36.6013
Aus	Heat-shock	F1	F1-4	12	123	90.2439
Aus	Heat-shock	F1	F1-5	79	98	19.3878
Aus	Heat-shock	F1	F1-7	96	119	19.3277
Aus	Heat-shock	F1	F1-8	66	79	16.4557
Aus	Heat-shock	F1	F1-9	22	88	75
Aus	Heat-shock	F1	F1-10	55	66	16.6667
Aus	Heat-shock	F1	F1-11	71	73	2.73973
Aus	Heat-shock	F1	F1-12	83	183	54.6448
Aus	Control	F4	F4-1	5	144	96.5278
Aus	Control	F4	F4-2	15	93	83.871
Aus	Control	F4	F4-3	11	59	81.3559
Aus	Control	F4	F4-4	10	168	94.0476
Aus	Control	F4	F4-5	33	260	87.3077
Aus	Control	F4	F4-6	19	102	81.3725
Aus	Control	F4	F4-7	65	403	83.871
Aus	Control	F4	F4-8	92	204	54.902
Aus	Control	F4	F4-9	4	53	92.4528
Aus	Control	F4	F4-10	12	101	88.1188
Aus	Control	F4	F4-11	20	131	84.7328
Aus	Control	F4	F4-12	32	126	74.6032
Aus	Heat-shock	F4	F4-1	27	131	79.3893
Aus	Heat-shock	F4	F4-2	27	34	20.5882
Aus	Heat-shock	F4	F4-4	6	67	91.0448
Aus	Heat-shock	F4	F4-5	23	67	65.6716
Aus	Heat-shock	F4	F4-6	41	113	63.7168
Aus	Heat-shock	F4	F4-7	45	285	84.2105
Aus	Heat-shock	F4	F4-8	92	121	23.9669
Aus	Heat-shock	F4	F4-9	9	120	92.5
Aus	Heat-shock	F4	F4-10	19	21	9.52381
Aus	Heat-shock	F4	F4-11	110	162	32.0988
Aus	Heat-shock	F4	F4-12	48	57	15.7895
Aus	Control	F5	F5-1	3	89	96.6292
Aus	Control	F5	F5-2	14	61	77.0492
Aus	Control	F5	F5-3	4	178	97.7528
Aus	Control	F5	F5-4	4	163	97.546
Aus	Control	F5	F5-5	21	182	88.4615
Aus	Control	F5	F5-6	7	182	96.1538
Aus	Control	F5	F5-7	41	264	84.4697
Aus	Control	F5	F5-8	8	124	93.5484
Aus	Control	F5	F5-9	3	183	98.3607
Aus	Control	F5	F5-10	10	187	94.6524
Aus	Control	F5	F5-11	9	100	91
Aus	Control	F5	F5-12	13	320	95.9375
Aus	Heat-shock	F5	F5-1	33	195	83.0769
Aus	Heat-shock	F5	F5-3	27	111	75.6757
Aus	Heat-shock	F5	F5-4	37	135	72.5926
Aus	Heat-shock	F5	F5-5	13	141	90.7801
Aus	Heat-shock	F5	F5-6	30	113	73.4513
Aus	Heat-shock	F5	F5-7	112	133	15.7895
Aus	Heat-shock	F5	F5-8	52	181	71.2707
Aus	Heat-shock	F5	F5-9	37	117	68.3761
Aus	Heat-shock	F5	F5-10	36	62	41.9355
Aus	Heat-shock	F5	F5-11	18	131	86.2595
Aus	Heat-shock	F5	F5-12	60	189	68.254
Cali	Control	R2	R2-1	26	320	91.875
Cali	Control	R2	R2-2	4	112	96.4286
Cali	Control	R2	R2-3	24	415	94.2169
Cali	Control	R2	R2-4	22	229	90.393
Cali	Control	R2	R2-5	13	272	95.2206
Cali	Control	R2	R2-6	4	237	98.3122
Cali	Control	R2	R2-7	11	191	94.2408
Cali	Control	R2	R2-8	20	215	90.6977
Cali	Control	R2	R2-9	9	153	94.1176
Cali	Control	R2	R2-10	5	144	96.5278
Cali	Heat-shock	R2	R2-1	40	338	88.1657
Cali	Heat-shock	R2	R2-2	26	128	79.6875
Cali	Heat-shock	R2	R2-3	17	135	87.4074
Cali	Heat-shock	R2	R2-4	15	148	89.8649
Cali	Heat-shock	R2	R2-5	15	280	94.6429
Cali	Heat-shock	R2	R2-6	43	117	63.2479
Cali	Heat-shock	R2	R2-7	88	122	27.8689
Cali	Heat-shock	R2	R2-8	15	85	82.3529
Cali	Heat-shock	R2	R2-9	47	114	58.7719
Cali	Heat-shock	R2	R2-10	46	141	67.3759
Cali	Control	R3	R3-1	34	289	88.2353
Cali	Control	R3	R3-2	2	186	98.9247
Cali	Control	R3	R3-3	34	320	89.375
Cali	Control	R3	R3-4	43	247	82.5911
Cali	Control	R3	R3-5	45	335	86.5672
Cali	Control	R3	R3-6	32	188	82.9787
Cali	Control	R3	R3-7	24	304	92.1053
Cali	Control	R3	R3-8	76	525	85.5238
Cali	Control	R3	R3-9	10	78	87.1795
Cali	Control	R3	R3-10	14	180	92.2222
Cali	Heat-shock	R3	R3-1	70	231	69.697
Cali	Heat-shock	R3	R3-2	14	148	90.5405
Cali	Heat-shock	R3	R3-3	27	187	85.5615
Cali	Heat-shock	R3	R3-4	65	314	79.2994
Cali	Heat-shock	R3	R3-5	27	143	81.1189
Cali	Heat-shock	R3	R3-6	33	210	84.2857
Cali	Heat-shock	R3	R3-7	48	171	71.9298
Cali	Heat-shock	R3	R3-8	36	219	83.5616
Cali	Heat-shock	R3	R3-9	7	152	95.3947
Cali	Heat-shock	R3	R3-10	30	146	79.4521
Cali	Control	S2	S2-1	28	135	79.2593
Cali	Control	S2	S2-2	22	192	88.5417
Cali	Control	S2	S2-3	21	276	92.3913
Cali	Control	S2	S2-4	17	119	85.7143
Cali	Control	S2	S2-5	24	109	77.9817
Cali	Control	S2	S2-6	20	123	83.7398
Cali	Control	S2	S2-7	15	135	88.8889
Cali	Control	S2	S2-8	14	148	90.5405
Cali	Control	S2	S2-9	19	155	87.7419
Cali	Control	S2	S2-10	23	131	82.4427
Cali	Heat-shock	S2	S2-1	75	121	38.0165
Cali	Heat-shock	S2	S2-2	65	135	51.8519
Cali	Heat-shock	S2	S2-3	46	106	56.6038
Cali	Heat-shock	S2	S2-4	150	168	10.7143
Cali	Heat-shock	S2	S2-5	10	49	79.5918
Cali	Heat-shock	S2	S2-6	27	119	77.3109
Cali	Heat-shock	S2	S2-7	39	149	73.8255
Cali	Heat-shock	S2	S2-8	58	80	27.5
Cali	Heat-shock	S2	S2-9	210	275	23.6364
Cali	Heat-shock	S2	S2-10	125	126	0.793651
Cali	Control	S4	S4-1	69	324	78.7037
Cali	Control	S4	S4-2	16	191	91.623
Cali	Control	S4	S4-3	17	125	86.4
Cali	Control	S4	S4-4	43	214	79.9065
Cali	Control	S4	S4-5	34	226	84.9558
Cali	Control	S4	S4-6	38	256	85.1562
Cali	Control	S4	S4-7	43	147	70.7483
Cali	Control	S4	S4-8	44	177	75.1412
Cali	Control	S4	S4-9	52	148	64.8649
Cali	Control	S4	S4-10	14	118	88.1356
Cali	Heat-shock	S4	S4-1	37	144	74.3056
Cali	Heat-shock	S4	S4-2	57	157	63.6943
Cali	Heat-shock	S4	S4-3	40	111	63.964
Cali	Heat-shock	S4	S4-4	80	100	20
Cali	Heat-shock	S4	S4-5	115	219	47.4886
Cali	Heat-shock	S4	S4-6	42	81	48.1481
Cali	Heat-shock	S4	S4-7	52	194	73.1959
Cali	Heat-shock	S4	S4-8	49	135	63.7037
Cali	Heat-shock	S4	S4-9	57	124	54.0323
Cali	Heat-shock	S4	S4-10	47	97	51.5464
Cali	Control	S7	S7-1	15	99	84.8485
Cali	Control	S7	S7-2	3	97	96.9072
Cali	Control	S7	S7-3	29	169	82.8402
Cali	Control	S7	S7-4	38	201	81.0945
Cali	Control	S7	S7-5	19	142	86.6197
Cali	Control	S7	S7-6	11	165	93.3333
Cali	Control	S7	S7-7	28	288	90.2778
Cali	Control	S7	S7-8	18	68	73.5294
Cali	Control	S7	S7-9	11	88	87.5
Cali	Control	S7	S7-10	20	234	91.453
Cali	Heat-shock	S7	S7-1	63	110	42.7273
Cali	Heat-shock	S7	S7-2	49	154	68.1818
Cali	Heat-shock	S7	S7-3	134	290	53.7931
Cali	Heat-shock	S7	S7-4	164	308	46.7532
Cali	Heat-shock	S7	S7-5	290	389	25.4499
Cali	Heat-shock	S7	S7-6	124	243	48.9712
Cali	Heat-shock	S7	S7-7	122	243	49.7942
Cali	Heat-shock	S7	S7-8	87	96	9.375
Cali	Heat-shock	S7	S7-9	432	432	0
Cali	Heat-shock	S7	S7-10	298	497	40.0402
Carp	Control	F2	F2-1	10	219	95.4338
Carp	Control	F2	F2-2	13	185	92.973
Carp	Control	F2	F2-3	23	286	91.958
Carp	Control	F2	F2-4	9	185	95.1351
Carp	Control	F2	F2-5	6	179	96.648
Carp	Control	F2	F2-6	67	279	75.9857
Carp	Control	F2	F2-7	34	294	88.4354
Carp	Control	F2	F2-8	14	188	92.5532
Carp	Control	F2	F2-9	46	221	79.1855
Carp	Control	F2	F2-10	81	366	77.8689
Carp	Heat-shock	F2	F2-1	11	111	90.0901
Carp	Heat-shock	F2	F2-2	37	136	72.7941
Carp	Heat-shock	F2	F2-3	126	203	37.931
Carp	Heat-shock	F2	F2-4	54	144	62.5
Carp	Heat-shock	F2	F2-5	15	144	89.5833
Carp	Heat-shock	F2	F2-6	66	235	71.9149
Carp	Heat-shock	F2	F2-7	60	296	79.7297
Carp	Heat-shock	F2	F2-8	25	171	85.3801
Carp	Heat-shock	F2	F2-9	60	141	57.4468
Carp	Heat-shock	F2	F2-10	28	75	62.6667
Carp	Control	R1	R1-1	14	203	93.1034
Carp	Control	R1	R1-2	32	259	87.6448
Carp	Control	R1	R1-3	9	195	95.3846
Carp	Control	R1	R1-4	17	122	86.0656
Carp	Control	R1	R1-5	40	169	76.3314
Carp	Control	R1	R1-6	30	234	87.1795
Carp	Control	R1	R1-7	3	153	98.0392
Carp	Control	R1	R1-8	50	254	80.315
Carp	Control	R1	R1-9	62	206	69.9029
Carp	Control	R1	R1-10	14	178	92.1348
Carp	Heat-shock	R1	R1-1	43	201	78.607
Carp	Heat-shock	R1	R1-2	64	231	72.2944
Carp	Heat-shock	R1	R1-3	91	240	62.0833
Carp	Heat-shock	R1	R1-4	24	153	84.3137
Carp	Heat-shock	R1	R1-5	15	159	90.566
Carp	Heat-shock	R1	R1-6	72	202	64.3564
Carp	Heat-shock	R1	R1-7	42	236	82.2034
Carp	Heat-shock	R1	R1-8	56	265	78.8679
Carp	Heat-shock	R1	R1-9	61	147	58.5034
Carp	Heat-shock	R1	R1-10	55	219	74.8858

## Sheet: Experiment 2 - BC sperm
Origin	Group	Producer	Colony	Bee	Dead	Total	Viability
Domestic	Control	Source A	South Okanagan	A-1	8	162	95.0617
Domestic	Control	Source A	South Okanagan	A-2	20	186	89.2473
Domestic	Control	Source A	South Okanagan	A-3	12	110	89.0909
Domestic	Control	Source A	South Okanagan	A-4	14	124	88.7097
Domestic	Control	Source A	South Okanagan	A-5	16	98	83.6735
Domestic	Control	Source A	South Okanagan	A-6	17	174	90.2299
Domestic	Control	Source A	South Okanagan	A-7	22	264	91.6667
Domestic	Control	Source A	South Okanagan	A-8	28	156	82.0513
Domestic	Control	Source A	South Okanagan	A-9	30	183	83.6066
Domestic	Heat-shock	Source A	South Okanagan	A-2	46	131	64.8855
Domestic	Heat-shock	Source A	South Okanagan	A-3	23	167	86.2275
Domestic	Heat-shock	Source A	South Okanagan	A-4	29	149	80.5369
Domestic	Heat-shock	Source A	South Okanagan	A-5	20	105	80.9524
Domestic	Heat-shock	Source A	South Okanagan	A-6	26	102	74.5098
Domestic	Heat-shock	Source A	South Okanagan	A-7	39	128	69.5312
Domestic	Heat-shock	Source A	South Okanagan	A-10	29	127	77.1654
Domestic	Control	Source B	Sunshine Coast	B-1	21	269	92.1933
Domestic	Control	Source B	Sunshine Coast	B-2	113	452	75
Domestic	Control	Source B	Sunshine Coast	B-3	16	207	92.2705
Domestic	Control	Source B	Sunshine Coast	B-4	46	181	74.5856
Domestic	Control	Source B	Sunshine Coast	B-5	60	301	80.0664
Domestic	Control	Source B	Sunshine Coast	B-6	40	221	81.9005
Domestic	Control	Source B	Sunshine Coast	B-7	51	275	81.4545
Domestic	Control	Source B	Sunshine Coast	B-8	75	347	78.3862
Domestic	Control	Source B	Sunshine Coast	B-9	5	162	96.9136
Domestic	Control	Source B	Sunshine Coast	B-10	32	208	84.6154
Domestic	Heat-shock	Source B	Sunshine Coast	B-1	265	270	1.85185
Domestic	Heat-shock	Source B	Sunshine Coast	B-2	426	451	5.54324
Domestic	Heat-shock	Source B	Sunshine Coast	B-3	163	171	4.67836
Domestic	Heat-shock	Source B	Sunshine Coast	B-4	245	250	2
Domestic	Heat-shock	Source B	Sunshine Coast	B-5	278	372	25.2688
Domestic	Heat-shock	Source B	Sunshine Coast	B-6	172	177	2.82486
Domestic	Heat-shock	Source B	Sunshine Coast	B-7	287	287	0
Domestic	Heat-shock	Source B	Sunshine Coast	B-8	288	470	38.7234
Domestic	Heat-shock	Source B	Sunshine Coast	B-9	167	232	28.0172
Domestic	Heat-shock	Source B	Sunshine Coast	B-10	124	209	40.6699
Domestic	Control	Source C	Fraser Valley	C-1	14	120	88.3333
Domestic	Control	Source C	Fraser Valley	C-2	26	249	89.5582
Domestic	Control	Source C	Fraser Valley	C-3	17	114	85.0877
Domestic	Control	Source C	Fraser Valley	C-4	37	259	85.7143
Domestic	Control	Source C	Fraser Valley	C-5	30	342	91.2281
Domestic	Control	Source C	Fraser Valley	C-6	16	112	85.7143
Domestic	Control	Source C	Fraser Valley	C-7	20	113	82.3009
Domestic	Control	Source C	Fraser Valley	C-8	44	250	82.4
Domestic	Control	Source C	Fraser Valley	C-9	71	301	76.412
Domestic	Control	Source C	Fraser Valley	C-10	46	206	77.6699
Domestic	Heat-shock	Source C	Fraser Valley	C-1	120	120	0
Domestic	Heat-shock	Source C	Fraser Valley	C-2	48	144	66.6667
Domestic	Heat-shock	Source C	Fraser Valley	C-3	49	89	44.9438
Domestic	Heat-shock	Source C	Fraser Valley	C-4	387	389	0.514139
Domestic	Heat-shock	Source C	Fraser Valley	C-5	162	164	1.21951
Domestic	Heat-shock	Source C	Fraser Valley	C-6	81	191	57.5916
Domestic	Heat-shock	Source C	Fraser Valley	C-7	71	73	2.73973
Domestic	Heat-shock	Source C	Fraser Valley	C-8	162	162	0
Domestic	Heat-shock	Source C	Fraser Valley	C-9	116	124	6.45161
Domestic	Heat-shock	Source C	Fraser Valley	C-10	102	122	16.3934
Domestic	Control	Source D	North Okanagan	D-1	32	106	69.8113
Domestic	Control	Source D	North Okanagan	D-2	27	99	72.7273
Domestic	Control	Source D	North Okanagan	D-3	15	87	82.7586
Domestic	Control	Source D	North Okanagan	D-4	37	98	62.2449
Domestic	Control	Source D	North Okanagan	D-5	34	112	69.6429
Domestic	Control	Source D	North Okanagan	D-6	21	75	72
Domestic	Control	Source D	North Okanagan	D-7	24	100	76
Domestic	Control	Source D	North Okanagan	D-10	70	143	51.049
Domestic	Heat-shock	Source D	North Okanagan	D-1	138	355	61.1268
Domestic	Heat-shock	Source D	North Okanagan	D-2	132	230	42.6087
Domestic	Heat-shock	Source D	North Okanagan	D-3	164	249	34.1365
Domestic	Heat-shock	Source D	North Okanagan	D-4	205	226	9.29204
Domestic	Heat-shock	Source D	North Okanagan	D-5	226	280	19.2857
Domestic	Heat-shock	Source D	North Okanagan	D-8	114	405	71.8519
Domestic	Heat-shock	Source D	North Okanagan	D-9	128	638	79.9373
Domestic	Control	Source E	Nechako	E-1	9	118	92.3729
Domestic	Control	Source E	Nechako	E-2	18	168	89.2857
Domestic	Control	Source E	Nechako	E-3	27	190	85.7895
Domestic	Control	Source E	Nechako	E-4	24	245	90.2041
Domestic	Control	Source E	Nechako	E-5	12	190	93.6842
Domestic	Control	Source E	Nechako	E-6	10	170	94.1176
Domestic	Control	Source E	Nechako	E-7	22	145	84.8276
Domestic	Control	Source E	Nechako	E-8	41	189	78.3069
Domestic	Control	Source E	Nechako	E-10	6	153	96.0784
Domestic	Control	Source E	Nechako	E-11	19	210	90.9524
Domestic	Heat-shock	Source E	Nechako	E-1	18	157	88.535
Domestic	Heat-shock	Source E	Nechako	E-2	7	79	91.1392
Domestic	Heat-shock	Source E	Nechako	E-3	42	175	76
Domestic	Heat-shock	Source E	Nechako	E-4	42	258	83.7209
Domestic	Heat-shock	Source E	Nechako	E-5	12	129	90.6977
Domestic	Heat-shock	Source E	Nechako	E-6	20	291	93.1271
Domestic	Heat-shock	Source E	Nechako	E-7	16	145	88.9655
Domestic	Heat-shock	Source E	Nechako	E-10	18	198	90.9091
Domestic	Heat-shock	Source E	Nechako	E-11	11	93	88.172
Domestic	Control	Source F	Central Okanagan	F-1	33	110	70
Domestic	Control	Source F	Central Okanagan	F-2	17	182	90.6593
Domestic	Control	Source F	Central Okanagan	F-3	17	112	84.8214
Domestic	Control	Source F	Central Okanagan	F-4	10	103	90.2913
Domestic	Control	Source F	Central Okanagan	F-5	11	138	92.029
Domestic	Control	Source F	Central Okanagan	F-6	33	140	76.4286
Domestic	Control	Source F	Central Okanagan	F-7	22	98	77.551
Domestic	Control	Source F	Central Okanagan	F-10	15	112	86.6071
Domestic	Heat-shock	Source F	Central Okanagan	F-1	53	456	88.3772
Domestic	Heat-shock	Source F	Central Okanagan	F-2	172	466	63.0901
Domestic	Heat-shock	Source F	Central Okanagan	F-3	223	458	51.31
Domestic	Heat-shock	Source F	Central Okanagan	F-4	112	666	83.1832
Domestic	Heat-shock	Source F	Central Okanagan	F-5	60	693	91.342
Domestic	Heat-shock	Source F	Central Okanagan	F-6	148	405	63.4568
Domestic	Heat-shock	Source F	Central Okanagan	F-7	138	508	72.8346
Domestic	Heat-shock	Source F	Central Okanagan	F-8	165	803	79.4521
Domestic	Heat-shock	Source F	Central Okanagan	F-10	402	700	42.5714

## Sheet: Experiment 3 - individual
hive.cage.num	Hive	sample	bee.id	origin	treatment	temperature	start.date	status.observed
3282.1	3282	1	3282.1-1	Southern California	heat	42	07.21.23	1
3282.2	3282	1	3282.2-1	Southern California	heat	42	07.21.23	1
3282.2	3282	2	3282.2-2	Southern California	heat	42	07.21.23	1
3282.2	3282	3	3282.2-3	Southern California	heat	42	07.21.23	1
3282.2	3282	4	3282.2-4	Southern California	heat	42	07.21.23	1
3282.2	3282	5	3282.2-5	Southern California	heat	42	07.21.23	1
3282.2	3282	6	3282.2-6	Southern California	heat	42	07.21.23	1
3282.2	3282	7	3282.2-7	Southern California	heat	42	07.21.23	1
3282.3	3282	1	3282.3-1	Southern California	control	35	07.21.23	1
3282.3	3282	2	3282.3-2	Southern California	control	35	07.21.23	1
3282.3	3282	3	3282.3-3	Southern California	control	35	07.21.23	1
3282.3	3282	4	3282.3-4	Southern California	control	35	07.21.23	1
3282.3	3282	5	3282.3-5	Southern California	control	35	07.21.23	1
3282.3	3282	6	3282.3-6	Southern California	control	35	07.21.23	1
3282.3	3282	7	3282.3-7	Southern California	control	35	07.21.23	1
3282.5	3282	1	3282.5-1	Southern California	heat	42	07.21.23	1
3282.7	3282	1	3282.7-1	Southern California	heat	42	07.21.23	1
3282.7	3282	2	3282.7-2	Southern California	heat	42	07.21.23	1
402.1	402	1	402.1-1	Northern California	heat	42	07.21.23	1
402.5	402	1	402.5-1	Northern California	heat	42	07.21.23	1
402.5	402	10	402.5-10	Northern California	heat	42	07.21.23	1
402.5	402	2	402.5-2	Northern California	heat	42	07.21.23	1
402.5	402	3	402.5-3	Northern California	heat	42	07.21.23	1
402.5	402	4	402.5-4	Northern California	heat	42	07.21.23	1
402.5	402	5	402.5-5	Northern California	heat	42	07.21.23	1
402.5	402	6	402.5-6	Northern California	heat	42	07.21.23	1
402.5	402	7	402.5-7	Northern California	heat	42	07.21.23	1
402.5	402	8	402.5-8	Northern California	heat	42	07.21.23	1
402.5	402	9	402.5-9	Northern California	heat	42	07.21.23	1
402.7	402	1	402.7-1	Northern California	heat	42	07.21.23	1
402.7	402	2	402.7-2	Northern California	heat	42	07.21.23	1
402.7	402	3	402.7-3	Northern California	heat	42	07.21.23	1
402.7	402	4	402.7-4	Northern California	heat	42	07.21.23	1
408.1	408	1	408.1-1	Northern California	heat	42	07.21.23	1
408.1	408	2	408.1-2	Northern California	heat	42	07.21.23	1
408.1	408	3	408.1-3	Northern California	heat	42	07.21.23	1
408.1	408	4	408.1-4	Northern California	heat	42	07.21.23	1
408.1	408	5	408.1-5	Northern California	heat	42	07.21.23	1
408.1	408	6	408.1-6	Northern California	heat	42	07.21.23	1
408.1	408	7	408.1-7	Northern California	heat	42	07.21.23	1
408.1	408	8	408.1-8	Northern California	heat	42	07.21.23	1
408.3	408	1	408.3-1	Northern California	control	35	07.21.23	1
408.3	408	2	408.3-2	Northern California	control	35	07.21.23	1
408.5	408	1	408.5-1	Northern California	heat	42	07.21.23	1
408.5	408	2	408.5-2	Northern California	heat	42	07.21.23	1
408.5	408	3	408.5-3	Northern California	heat	42	07.21.23	1
408.7	408	1	408.7-1	Northern California	heat	42	07.21.23	1
4240.1	4240	1	4240.1-1	Southern California	heat	42	07.21.23	1
4240.1	4240	2	4240.1-2	Southern California	heat	42	07.21.23	1
4240.2	4240	1	4240.2-1	Southern California	heat	42	07.21.23	1
4240.2	4240	2	4240.2-2	Southern California	heat	42	07.21.23	1
4240.3	4240	1	4240.3-1	Southern California	control	35	07.21.23	1
4240.3	4240	2	4240.3-2	Southern California	control	35	07.21.23	1
4240.3	4240	3	4240.3-3	Southern California	control	35	07.21.23	1
4240.3	4240	4	4240.3-4	Southern California	control	35	07.21.23	1
4240.3	4240	5	4240.3-5	Southern California	control	35	07.21.23	1
4240.5	4240	1	4240.5-1	Southern California	heat	42	07.21.23	1
4240.5	4240	2	4240.5-2	Southern California	heat	42	07.21.23	1
4240.7	4240	1	4240.7-1	Southern California	heat	42	07.21.23	1
DHS1000.1	DHS1000	1	DHS1000.1-1	Southern California	control	35	07.20.23	1
DHS1000.1	DHS1000	2	DHS1000.1-2	Southern California	control	35	07.20.23	1
DHS1000.1	DHS1000	3	DHS1000.1-3	Southern California	control	35	07.20.23	1
DHS1000.1	DHS1000	4	DHS1000.1-4	Southern California	control	35	07.20.23	1
DHS1000.1	DHS1000	5	DHS1000.1-5	Southern California	control	35	07.20.23	1
DHS1000.1	DHS1000	6	DHS1000.1-6	Southern California	control	35	07.20.23	1
DHS1000.1	DHS1000	7	DHS1000.1-7	Southern California	control	35	07.20.23	1
DHS1000.1	DHS1000	8	DHS1000.1-8	Southern California	control	35	07.20.23	1
DHS1000.1	DHS1000	9	DHS1000.1-9	Southern California	control	35	07.20.23	1
DHS1000.3	DHS1000	1	DHS1000.3-1	Southern California	heat	42	07.20.23	1
DHS1000.3	DHS1000	2	DHS1000.3-2	Southern California	heat	42	07.20.23	1
DHS1000.3	DHS1000	3	DHS1000.3-3	Southern California	heat	42	07.20.23	1
DHS1000.3	DHS1000	4	DHS1000.3-4	Southern California	heat	42	07.20.23	1
R1001.2	R1001	1	R1001.2-1	Southern California	heat	42	07.14.23	1
R1001.2	R1001	2	R1001.2-2	Southern California	heat	42	07.14.23	1
R1001.2	R1001	3	R1001.2-3	Southern California	heat	42	07.14.23	1
R1001.6	R1001	1	R1001.6-1	Southern California	control	35	07.14.23	1
R1001.6	R1001	2	R1001.6-2	Southern California	control	35	07.14.23	1
RO1.10	R01	1	RO1.10-1	Northern California	control	35	07.20.23	1
RO1.10	R01	2	RO1.10-2	Northern California	control	35	07.20.23	1
RO1.10	R01	3	RO1.10-3	Northern California	control	35	07.20.23	1
RO1.10	R01	4	RO1.10-4	Northern California	control	35	07.20.23	1
RO1.8	R01	1	RO1.8-1	Northern California	heat	42	07.20.23	1
RO1.8	R01	10	RO1.8-10	Northern California	heat	42	07.20.23	1
RO1.8	R01	11	RO1.8-11	Northern California	heat	42	07.20.23	1
RO1.8	R01	12	RO1.8-12	Northern California	heat	42	07.20.23	1
RO1.8	R01	13	RO1.8-13	Northern California	heat	42	07.20.23	1
RO1.8	R01	14	RO1.8-14	Northern California	heat	42	07.20.23	1
RO1.8	R01	15	RO1.8-15	Northern California	heat	42	07.20.23	1
RO1.8	R01	16	RO1.8-16	Northern California	heat	42	07.20.23	1
RO1.8	R01	17	RO1.8-17	Northern California	heat	42	07.20.23	1
RO1.8	R01	2	RO1.8-2	Northern California	heat	42	07.20.23	1
RO1.8	R01	3	RO1.8-3	Northern California	heat	42	07.20.23	1
RO1.8	R01	4	RO1.8-4	Northern California	heat	42	07.20.23	1
RO1.8	R01	5	RO1.8-5	Northern California	heat	42	07.20.23	1
RO1.8	R01	6	RO1.8-6	Northern California	heat	42	07.20.23	1
RO1.8	R01	7	RO1.8-7	Northern California	heat	42	07.20.23	1
RO1.8	R01	8	RO1.8-8	Northern California	heat	42	07.20.23	1
RO1.8	R01	9	RO1.8-9	Northern California	heat	42	07.20.23	1
RT1002.1	RT1002	1	RT1002.1-1	Southern California	heat	42	07.20.23	1
3282.1	3282	2	3282.1-2	Southern California	heat	42	07.21.23	0
3282.1	3282	3	3282.1-3	Southern California	heat	42	07.21.23	0
3282.2	3282	10	3282.2-10	Southern California	heat	42	07.21.23	0
3282.2	3282	11	3282.2-11	Southern California	heat	42	07.21.23	0
3282.2	3282	8	3282.2-8	Southern California	heat	42	07.21.23	0
3282.2	3282	9	3282.2-9	Southern California	heat	42	07.21.23	0
3282.3	3282	8	3282.3-8	Southern California	control	35	07.21.23	0
3282.5	3282	2	3282.5-2	Southern California	heat	42	07.21.23	0
3282.7	3282	10	3282.7-10	Southern California	heat	42	07.21.23	0
3282.7	3282	11	3282.7-11	Southern California	heat	42	07.21.23	0
3282.7	3282	12	3282.7-12	Southern California	heat	42	07.21.23	0
3282.7	3282	3	3282.7-3	Southern California	heat	42	07.21.23	0
3282.7	3282	4	3282.7-4	Southern California	heat	42	07.21.23	0
3282.7	3282	5	3282.7-5	Southern California	heat	42	07.21.23	0
3282.7	3282	6	3282.7-6	Southern California	heat	42	07.21.23	0
3282.7	3282	7	3282.7-7	Southern California	heat	42	07.21.23	0
3282.7	3282	8	3282.7-8	Southern California	heat	42	07.21.23	0
3282.7	3282	9	3282.7-9	Southern California	heat	42	07.21.23	0
402.1	402	2	402.1-2	Northern California	heat	42	07.21.23	0
402.1	402	3	402.1-3	Northern California	heat	42	07.21.23	0
408.1	408	10	408.1-10	Northern California	heat	42	07.21.23	0
408.1	408	11	408.1-11	Northern California	heat	42	07.21.23	0
408.1	408	12	408.1-12	Northern California	heat	42	07.21.23	0
408.1	408	13	408.1-13	Northern California	heat	42	07.21.23	0
408.1	408	14	408.1-14	Northern California	heat	42	07.21.23	0
408.1	408	15	408.1-15	Northern California	heat	42	07.21.23	0
408.1	408	16	408.1-16	Northern California	heat	42	07.21.23	0
408.1	408	17	408.1-17	Northern California	heat	42	07.21.23	0
408.1	408	9	408.1-9	Northern California	heat	42	07.21.23	0
408.2	408	1	408.2-1	Northern California	heat	42	07.21.23	0
408.3	408	3	408.3-3	Northern California	control	35	07.21.23	0
408.3	408	4	408.3-4	Northern California	control	35	07.21.23	0
408.3	408	5	408.3-5	Northern California	control	35	07.21.23	0
408.3	408	6	408.3-6	Northern California	control	35	07.21.23	0
408.3	408	7	408.3-7	Northern California	control	35	07.21.23	0
408.5	408	4	408.5-4	Northern California	heat	42	07.21.23	0
408.5	408	5	408.5-5	Northern California	heat	42	07.21.23	0
408.5	408	6	408.5-6	Northern California	heat	42	07.21.23	0
408.5	408	7	408.5-7	Northern California	heat	42	07.21.23	0
408.5	408	8	408.5-8	Northern California	heat	42	07.21.23	0
408.5	408	9	408.5-9	Northern California	heat	42	07.21.23	0
408.7	408	2	408.7-2	Northern California	heat	42	07.21.23	0
408.7	408	3	408.7-3	Northern California	heat	42	07.21.23	0
408.7	408	4	408.7-4	Northern California	heat	42	07.21.23	0
4240.2	4240	3	4240.2-3	Southern California	heat	42	07.21.23	0
4240.2	4240	4	4240.2-4	Southern California	heat	42	07.21.23	0
4240.2	4240	5	4240.2-5	Southern California	heat	42	07.21.23	0
4240.7	4240	2	4240.7-2	Southern California	heat	42	07.21.23	0
4240.7	4240	3	4240.7-3	Southern California	heat	42	07.21.23	0
4240.7	4240	4	4240.7-4	Southern California	heat	42	07.21.23	0
4240.7	4240	5	4240.7-5	Southern California	heat	42	07.21.23	0
4240.7	4240	6	4240.7-6	Southern California	heat	42	07.21.23	0
DHS1000.1	DHS1000	10	DHS1000.1-10	Southern California	control	35	07.20.23	0
DHS1000.1	DHS1000	11	DHS1000.1-11	Southern California	control	35	07.20.23	0
DHS1000.1	DHS1000	12	DHS1000.1-12	Southern California	control	35	07.20.23	0
DHS1000.1	DHS1000	13	DHS1000.1-13	Southern California	control	35	07.20.23	0
DHS1000.3	DHS1000	5	DHS1000.3-5	Southern California	heat	42	07.20.23	0
DHS1000.3	DHS1000	6	DHS1000.3-6	Southern California	heat	42	07.20.23	0
R1001.1	R1001	1	R1001.1-1	Southern California	heat	42	07.14.23	0
RO1.1	R01	1	RO1.1-1	Northern California	heat	42	07.14.23	0
RO1.6	R01	1	RO1.6-1	Northern California	control	35	07.14.23	0
RT1002.1	RT1002	2	RT1002.1-2	Southern California	heat	42	07.20.23	0
3282.3	3282	9	3282.3-9	Southern California	control	35	07.21.23	0
3282.7	3282	13	3282.7-13	Southern California	heat	42	07.21.23	0
3282.7	3282	14	3282.7-14	Southern California	heat	42	07.21.23	0
3282.7	3282	15	3282.7-15	Southern California	heat	42	07.21.23	0
3282.7	3282	16	3282.7-16	Southern California	heat	42	07.21.23	0
402.1	402	4	402.1-4	Northern California	heat	42	07.21.23	0
402.5	402	11	402.5-11	Northern California	heat	42	07.21.23	0
402.5	402	12	402.5-12	Northern California	heat	42	07.21.23	0
402.5	402	13	402.5-13	Northern California	heat	42	07.21.23	0
402.5	402	14	402.5-14	Northern California	heat	42	07.21.23	0
402.5	402	15	402.5-15	Northern California	heat	42	07.21.23	0
402.5	402	16	402.5-16	Northern California	heat	42	07.21.23	0
402.5	402	17	402.5-17	Northern California	heat	42	07.21.23	0
402.5	402	18	402.5-18	Northern California	heat	42	07.21.23	0
402.5	402	19	402.5-19	Northern California	heat	42	07.21.23	0
402.5	402	20	402.5-20	Northern California	heat	42	07.21.23	0
402.5	402	21	402.5-21	Northern California	heat	42	07.21.23	0
402.5	402	22	402.5-22	Northern California	heat	42	07.21.23	0
402.5	402	23	402.5-23	Northern California	heat	42	07.21.23	0
402.5	402	24	402.5-24	Northern California	heat	42	07.21.23	0
402.5	402	25	402.5-25	Northern California	heat	42	07.21.23	0
402.5	402	26	402.5-26	Northern California	heat	42	07.21.23	0
402.5	402	27	402.5-27	Northern California	heat	42	07.21.23	0
402.5	402	28	402.5-28	Northern California	heat	42	07.21.23	0
402.5	402	29	402.5-29	Northern California	heat	42	07.21.23	0
402.7	402	5	402.7-5	Northern California	heat	42	07.21.23	0
402.7	402	6	402.7-6	Northern California	heat	42	07.21.23	0
402.7	402	7	402.7-7	Northern California	heat	42	07.21.23	0
408.1	408	18	408.1-18	Northern California	heat	42	07.21.23	0
408.1	408	19	408.1-19	Northern California	heat	42	07.21.23	0
408.1	408	20	408.1-20	Northern California	heat	42	07.21.23	0
408.1	408	21	408.1-21	Northern California	heat	42	07.21.23	0
408.1	408	22	408.1-22	Northern California	heat	42	07.21.23	0
408.1	408	23	408.1-23	Northern California	heat	42	07.21.23	0
408.1	408	24	408.1-24	Northern California	heat	42	07.21.23	0
408.1	408	25	408.1-25	Northern California	heat	42	07.21.23	0
408.1	408	26	408.1-26	Northern California	heat	42	07.21.23	0
408.1	408	27	408.1-27	Northern California	heat	42	07.21.23	0
408.2	408	10	408.2-10	Northern California	heat	42	07.21.23	0
408.2	408	2	408.2-2	Northern California	heat	42	07.21.23	0
408.2	408	3	408.2-3	Northern California	heat	42	07.21.23	0
408.2	408	4	408.2-4	Northern California	heat	42	07.21.23	0
408.2	408	5	408.2-5	Northern California	heat	42	07.21.23	0
408.2	408	6	408.2-6	Northern California	heat	42	07.21.23	0
408.2	408	7	408.2-7	Northern California	heat	42	07.21.23	0
408.2	408	8	408.2-8	Northern California	heat	42	07.21.23	0
408.2	408	9	408.2-9	Northern California	heat	42	07.21.23	0
408.3	408	10	408.3-10	Northern California	control	35	07.21.23	0
408.3	408	11	408.3-11	Northern California	control	35	07.21.23	0
408.3	408	12	408.3-12	Northern California	control	35	07.21.23	0
408.3	408	13	408.3-13	Northern California	control	35	07.21.23	0
408.3	408	14	408.3-14	Northern California	control	35	07.21.23	0
408.3	408	15	408.3-15	Northern California	control	35	07.21.23	0
408.3	408	8	408.3-8	Northern California	control	35	07.21.23	0
408.3	408	9	408.3-9	Northern California	control	35	07.21.23	0
408.5	408	10	408.5-10	Northern California	heat	42	07.21.23	0
408.5	408	11	408.5-11	Northern California	heat	42	07.21.23	0
408.5	408	12	408.5-12	Northern California	heat	42	07.21.23	0
408.5	408	13	408.5-13	Northern California	heat	42	07.21.23	0
408.5	408	14	408.5-14	Northern California	heat	42	07.21.23	0
408.7	408	10	408.7-10	Northern California	heat	42	07.21.23	0
408.7	408	11	408.7-11	Northern California	heat	42	07.21.23	0
408.7	408	12	408.7-12	Northern California	heat	42	07.21.23	0
408.7	408	5	408.7-5	Northern California	heat	42	07.21.23	0
408.7	408	6	408.7-6	Northern California	heat	42	07.21.23	0
408.7	408	7	408.7-7	Northern California	heat	42	07.21.23	0
408.7	408	8	408.7-8	Northern California	heat	42	07.21.23	0
408.7	408	9	408.7-9	Northern California	heat	42	07.21.23	0
4240.3	4240	6	4240.3-6	Southern California	control	35	07.21.23	0
4240.5	4240	3	4240.5-3	Southern California	heat	42	07.21.23	0
4240.5	4240	4	4240.5-4	Southern California	heat	42	07.21.23	0
4240.5	4240	5	4240.5-5	Southern California	heat	42	07.21.23	0
4240.5	4240	6	4240.5-6	Southern California	heat	42	07.21.23	0
4240.7	4240	10	4240.7-10	Southern California	heat	42	07.21.23	0
4240.7	4240	11	4240.7-11	Southern California	heat	42	07.21.23	0
4240.7	4240	12	4240.7-12	Southern California	heat	42	07.21.23	0
4240.7	4240	13	4240.7-13	Southern California	heat	42	07.21.23	0
4240.7	4240	14	4240.7-14	Southern California	heat	42	07.21.23	0
4240.7	4240	15	4240.7-15	Southern California	heat	42	07.21.23	0
4240.7	4240	7	4240.7-7	Southern California	heat	42	07.21.23	0
4240.7	4240	8	4240.7-8	Southern California	heat	42	07.21.23	0
4240.7	4240	9	4240.7-9	Southern California	heat	42	07.21.23	0
R1001.3	R1001	1	R1001.3-1	Southern California	heat	42	07.14.23	0
R1001.3	R1001	2	R1001.3-2	Southern California	heat	42	07.14.23	0
R1001.3	R1001	3	R1001.3-3	Southern California	heat	42	07.14.23	0
3282.3	3282	10	3282.3-10	Southern California	control	35	07.21.23	0
3282.7	3282	17	3282.7-17	Southern California	heat	42	07.21.23	0
3282.7	3282	18	3282.7-18	Southern California	heat	42	07.21.23	0
3282.7	3282	19	3282.7-19	Southern California	heat	42	07.21.23	0
3282.7	3282	20	3282.7-20	Southern California	heat	42	07.21.23	0
3282.7	3282	21	3282.7-21	Southern California	heat	42	07.21.23	0
3282.7	3282	22	3282.7-22	Southern California	heat	42	07.21.23	0
402.3	402	1	402.3-1	Northern California	control	35	07.21.23	0
402.3	402	2	402.3-2	Northern California	control	35	07.21.23	0
402.3	402	3	402.3-3	Northern California	control	35	07.21.23	0
402.3	402	4	402.3-4	Northern California	control	35	07.21.23	0
402.3	402	5	402.3-5	Northern California	control	35	07.21.23	0
402.5	402	30	402.5-30	Northern California	heat	42	07.21.23	0
408.3	408	16	408.3-16	Northern California	control	35	07.21.23	0
408.3	408	17	408.3-17	Northern California	control	35	07.21.23	0
408.3	408	18	408.3-18	Northern California	control	35	07.21.23	0
408.5	408	15	408.5-15	Northern California	heat	42	07.21.23	0
408.7	408	13	408.7-13	Northern California	heat	42	07.21.23	0
408.7	408	14	408.7-14	Northern California	heat	42	07.21.23	0
408.7	408	15	408.7-15	Northern California	heat	42	07.21.23	0
408.7	408	16	408.7-16	Northern California	heat	42	07.21.23	0
408.7	408	17	408.7-17	Northern California	heat	42	07.21.23	0
4240.1	4240	3	4240.1-3	Southern California	heat	42	07.21.23	0
4240.2	4240	6	4240.2-6	Southern California	heat	42	07.21.23	0
4240.2	4240	7	4240.2-7	Southern California	heat	42	07.21.23	0
4240.5	4240	10	4240.5-10	Southern California	heat	42	07.21.23	0
4240.5	4240	11	4240.5-11	Southern California	heat	42	07.21.23	0
4240.5	4240	12	4240.5-12	Southern California	heat	42	07.21.23	0
4240.5	4240	13	4240.5-13	Southern California	heat	42	07.21.23	0
4240.5	4240	14	4240.5-14	Southern California	heat	42	07.21.23	0
4240.5	4240	15	4240.5-15	Southern California	heat	42	07.21.23	0
4240.5	4240	16	4240.5-16	Southern California	heat	42	07.21.23	0
4240.5	4240	17	4240.5-17	Southern California	heat	42	07.21.23	0
4240.5	4240	18	4240.5-18	Southern California	heat	42	07.21.23	0
4240.5	4240	19	4240.5-19	Southern California	heat	42	07.21.23	0
4240.5	4240	7	4240.5-7	Southern California	heat	42	07.21.23	0
4240.5	4240	8	4240.5-8	Southern California	heat	42	07.21.23	0
4240.5	4240	9	4240.5-9	Southern California	heat	42	07.21.23	0
4240.7	4240	16	4240.7-16	Southern California	heat	42	07.21.23	0
4240.7	4240	17	4240.7-17	Southern California	heat	42	07.21.23	0
4240.7	4240	18	4240.7-18	Southern California	heat	42	07.21.23	0
DHS1000.1	DHS1000	14	DHS1000.1-14	Southern California	control	35	07.20.23	0
DHS1000.1	DHS1000	15	DHS1000.1-15	Southern California	control	35	07.20.23	0
DHS1000.1	DHS1000	16	DHS1000.1-16	Southern California	control	35	07.20.23	0
DHS1000.1	DHS1000	17	DHS1000.1-17	Southern California	control	35	07.20.23	0
DHS1000.1	DHS1000	18	DHS1000.1-18	Southern California	control	35	07.20.23	0
DHS1000.1	DHS1000	19	DHS1000.1-19	Southern California	control	35	07.20.23	0
DHS1000.1	DHS1000	20	DHS1000.1-20	Southern California	control	35	07.20.23	0
DHS1000.1	DHS1000	21	DHS1000.1-21	Southern California	control	35	07.20.23	0
DHS1000.1	DHS1000	22	DHS1000.1-22	Southern California	control	35	07.20.23	0
DHS1000.1	DHS1000	23	DHS1000.1-23	Southern California	control	35	07.20.23	0
DHS1000.3	DHS1000	7	DHS1000.3-7	Southern California	heat	42	07.20.23	0
DHS1000.3	DHS1000	8	DHS1000.3-8	Southern California	heat	42	07.20.23	0
RO1.10	R01	5	RO1.10-5	Northern California	control	35	07.20.23	0
RO1.10	R01	6	RO1.10-6	Northern California	control	35	07.20.23	0
RT1002.1	RT1002	10	RT1002.1-10	Southern California	heat	42	07.20.23	0
RT1002.1	RT1002	3	RT1002.1-3	Southern California	heat	42	07.20.23	0
RT1002.1	RT1002	4	RT1002.1-4	Southern California	heat	42	07.20.23	0
RT1002.1	RT1002	5	RT1002.1-5	Southern California	heat	42	07.20.23	0
RT1002.1	RT1002	6	RT1002.1-6	Southern California	heat	42	07.20.23	0
RT1002.1	RT1002	7	RT1002.1-7	Southern California	heat	42	07.20.23	0
RT1002.1	RT1002	8	RT1002.1-8	Southern California	heat	42	07.20.23	0
RT1002.1	RT1002	9	RT1002.1-9	Southern California	heat	42	07.20.23	0
RT1002.2	RT1002	1	RT1002.2-1	Southern California	control	35	07.20.23	0
RT1002.2	RT1002	2	RT1002.2-2	Southern California	control	35	07.20.23	0
RT1002.2	RT1002	3	RT1002.2-3	Southern California	control	35	07.20.23	0
RT1002.2	RT1002	4	RT1002.2-4	Southern California	control	35	07.20.23	0
3282.1	3282	10	3282.1-10	Southern California	heat	42	07.21.23	0
3282.1	3282	11	3282.1-11	Southern California	heat	42	07.21.23	0
3282.1	3282	12	3282.1-12	Southern California	heat	42	07.21.23	0
3282.1	3282	13	3282.1-13	Southern California	heat	42	07.21.23	0
3282.1	3282	14	3282.1-14	Southern California	heat	42	07.21.23	0
3282.1	3282	15	3282.1-15	Southern California	heat	42	07.21.23	0
3282.1	3282	16	3282.1-16	Southern California	heat	42	07.21.23	0
3282.1	3282	17	3282.1-17	Southern California	heat	42	07.21.23	0
3282.1	3282	18	3282.1-18	Southern California	heat	42	07.21.23	0
3282.1	3282	19	3282.1-19	Southern California	heat	42	07.21.23	0
3282.1	3282	20	3282.1-20	Southern California	heat	42	07.21.23	0
3282.1	3282	21	3282.1-21	Southern California	heat	42	07.21.23	0
3282.1	3282	22	3282.1-22	Southern California	heat	42	07.21.23	0
3282.1	3282	23	3282.1-23	Southern California	heat	42	07.21.23	0
3282.1	3282	24	3282.1-24	Southern California	heat	42	07.21.23	0
3282.1	3282	25	3282.1-25	Southern California	heat	42	07.21.23	0
3282.1	3282	26	3282.1-26	Southern California	heat	42	07.21.23	0
3282.1	3282	27	3282.1-27	Southern California	heat	42	07.21.23	0
3282.1	3282	4	3282.1-4	Southern California	heat	42	07.21.23	0
3282.1	3282	5	3282.1-5	Southern California	heat	42	07.21.23	0
3282.1	3282	6	3282.1-6	Southern California	heat	42	07.21.23	0
3282.1	3282	7	3282.1-7	Southern California	heat	42	07.21.23	0
3282.1	3282	8	3282.1-8	Southern California	heat	42	07.21.23	0
3282.1	3282	9	3282.1-9	Southern California	heat	42	07.21.23	0
3282.2	3282	12	3282.2-12	Southern California	heat	42	07.21.23	0
3282.2	3282	13	3282.2-13	Southern California	heat	42	07.21.23	0
3282.2	3282	14	3282.2-14	Southern California	heat	42	07.21.23	0
3282.2	3282	15	3282.2-15	Southern California	heat	42	07.21.23	0
3282.2	3282	16	3282.2-16	Southern California	heat	42	07.21.23	0
3282.2	3282	17	3282.2-17	Southern California	heat	42	07.21.23	0
3282.2	3282	18	3282.2-18	Southern California	heat	42	07.21.23	0
3282.2	3282	19	3282.2-19	Southern California	heat	42	07.21.23	0
3282.2	3282	20	3282.2-20	Southern California	heat	42	07.21.23	0
3282.2	3282	21	3282.2-21	Southern California	heat	42	07.21.23	0
3282.2	3282	22	3282.2-22	Southern California	heat	42	07.21.23	0
3282.2	3282	23	3282.2-23	Southern California	heat	42	07.21.23	0
3282.2	3282	24	3282.2-24	Southern California	heat	42	07.21.23	0
3282.2	3282	25	3282.2-25	Southern California	heat	42	07.21.23	0
3282.2	3282	26	3282.2-26	Southern California	heat	42	07.21.23	0
3282.2	3282	27	3282.2-27	Southern California	heat	42	07.21.23	0
3282.2	3282	28	3282.2-28	Southern California	heat	42	07.21.23	0
3282.3	3282	11	3282.3-11	Southern California	control	35	07.21.23	0
3282.3	3282	12	3282.3-12	Southern California	control	35	07.21.23	0
3282.3	3282	13	3282.3-13	Southern California	control	35	07.21.23	0
3282.3	3282	14	3282.3-14	Southern California	control	35	07.21.23	0
3282.3	3282	15	3282.3-15	Southern California	control	35	07.21.23	0
3282.3	3282	16	3282.3-16	Southern California	control	35	07.21.23	0
3282.3	3282	17	3282.3-17	Southern California	control	35	07.21.23	0
3282.3	3282	18	3282.3-18	Southern California	control	35	07.21.23	0
3282.3	3282	19	3282.3-19	Southern California	control	35	07.21.23	0
3282.3	3282	20	3282.3-20	Southern California	control	35	07.21.23	0
3282.3	3282	21	3282.3-21	Southern California	control	35	07.21.23	0
3282.3	3282	22	3282.3-22	Southern California	control	35	07.21.23	0
3282.3	3282	23	3282.3-23	Southern California	control	35	07.21.23	0
3282.3	3282	24	3282.3-24	Southern California	control	35	07.21.23	0
3282.3	3282	25	3282.3-25	Southern California	control	35	07.21.23	0
3282.3	3282	26	3282.3-26	Southern California	control	35	07.21.23	0
3282.3	3282	27	3282.3-27	Southern California	control	35	07.21.23	0
3282.3	3282	28	3282.3-28	Southern California	control	35	07.21.23	0
3282.5	3282	10	3282.5-10	Southern California	heat	42	07.21.23	0
3282.5	3282	11	3282.5-11	Southern California	heat	42	07.21.23	0
3282.5	3282	12	3282.5-12	Southern California	heat	42	07.21.23	0
3282.5	3282	13	3282.5-13	Southern California	heat	42	07.21.23	0
3282.5	3282	14	3282.5-14	Southern California	heat	42	07.21.23	0
3282.5	3282	15	3282.5-15	Southern California	heat	42	07.21.23	0
3282.5	3282	16	3282.5-16	Southern California	heat	42	07.21.23	0
3282.5	3282	17	3282.5-17	Southern California	heat	42	07.21.23	0
3282.5	3282	18	3282.5-18	Southern California	heat	42	07.21.23	0
3282.5	3282	19	3282.5-19	Southern California	heat	42	07.21.23	0
3282.5	3282	20	3282.5-20	Southern California	heat	42	07.21.23	0
3282.5	3282	21	3282.5-21	Southern California	heat	42	07.21.23	0
3282.5	3282	22	3282.5-22	Southern California	heat	42	07.21.23	0
3282.5	3282	23	3282.5-23	Southern California	heat	42	07.21.23	0
3282.5	3282	24	3282.5-24	Southern California	heat	42	07.21.23	0
3282.5	3282	25	3282.5-25	Southern California	heat	42	07.21.23	0
3282.5	3282	26	3282.5-26	Southern California	heat	42	07.21.23	0
3282.5	3282	27	3282.5-27	Southern California	heat	42	07.21.23	0
3282.5	3282	28	3282.5-28	Southern California	heat	42	07.21.23	0
3282.5	3282	29	3282.5-29	Southern California	heat	42	07.21.23	0
3282.5	3282	3	3282.5-3	Southern California	heat	42	07.21.23	0
3282.5	3282	4	3282.5-4	Southern California	heat	42	07.21.23	0
3282.5	3282	5	3282.5-5	Southern California	heat	42	07.21.23	0
3282.5	3282	6	3282.5-6	Southern California	heat	42	07.21.23	0
3282.5	3282	7	3282.5-7	Southern California	heat	42	07.21.23	0
3282.5	3282	8	3282.5-8	Southern California	heat	42	07.21.23	0
3282.5	3282	9	3282.5-9	Southern California	heat	42	07.21.23	0
3282.7	3282	23	3282.7-23	Southern California	heat	42	07.21.23	0
3282.7	3282	24	3282.7-24	Southern California	heat	42	07.21.23	0
3282.7	3282	25	3282.7-25	Southern California	heat	42	07.21.23	0
3282.7	3282	26	3282.7-26	Southern California	heat	42	07.21.23	0
3282.7	3282	27	3282.7-27	Southern California	heat	42	07.21.23	0
3282.7	3282	28	3282.7-28	Southern California	heat	42	07.21.23	0
3282.7	3282	29	3282.7-29	Southern California	heat	42	07.21.23	0
3282.7	3282	30	3282.7-30	Southern California	heat	42	07.21.23	0
402.1	402	10	402.1-10	Northern California	heat	42	07.21.23	0
402.1	402	11	402.1-11	Northern California	heat	42	07.21.23	0
402.1	402	12	402.1-12	Northern California	heat	42	07.21.23	0
402.1	402	13	402.1-13	Northern California	heat	42	07.21.23	0
402.1	402	14	402.1-14	Northern California	heat	42	07.21.23	0
402.1	402	15	402.1-15	Northern California	heat	42	07.21.23	0
402.1	402	16	402.1-16	Northern California	heat	42	07.21.23	0
402.1	402	17	402.1-17	Northern California	heat	42	07.21.23	0
402.1	402	18	402.1-18	Northern California	heat	42	07.21.23	0
402.1	402	19	402.1-19	Northern California	heat	42	07.21.23	0
402.1	402	20	402.1-20	Northern California	heat	42	07.21.23	0
402.1	402	21	402.1-21	Northern California	heat	42	07.21.23	0
402.1	402	22	402.1-22	Northern California	heat	42	07.21.23	0
402.1	402	23	402.1-23	Northern California	heat	42	07.21.23	0
402.1	402	24	402.1-24	Northern California	heat	42	07.21.23	0
402.1	402	25	402.1-25	Northern California	heat	42	07.21.23	0
402.1	402	26	402.1-26	Northern California	heat	42	07.21.23	0
402.1	402	27	402.1-27	Northern California	heat	42	07.21.23	0
402.1	402	28	402.1-28	Northern California	heat	42	07.21.23	0
402.1	402	29	402.1-29	Northern California	heat	42	07.21.23	0
402.1	402	30	402.1-30	Northern California	heat	42	07.21.23	0
402.1	402	5	402.1-5	Northern California	heat	42	07.21.23	0
402.1	402	6	402.1-6	Northern California	heat	42	07.21.23	0
402.1	402	7	402.1-7	Northern California	heat	42	07.21.23	0
402.1	402	8	402.1-8	Northern California	heat	42	07.21.23	0
402.1	402	9	402.1-9	Northern California	heat	42	07.21.23	0
402.3	402	10	402.3-10	Northern California	control	35	07.21.23	0
402.3	402	11	402.3-11	Northern California	control	35	07.21.23	0
402.3	402	12	402.3-12	Northern California	control	35	07.21.23	0
402.3	402	13	402.3-13	Northern California	control	35	07.21.23	0
402.3	402	14	402.3-14	Northern California	control	35	07.21.23	0
402.3	402	15	402.3-15	Northern California	control	35	07.21.23	0
402.3	402	16	402.3-16	Northern California	control	35	07.21.23	0
402.3	402	17	402.3-17	Northern California	control	35	07.21.23	0
402.3	402	18	402.3-18	Northern California	control	35	07.21.23	0
402.3	402	19	402.3-19	Northern California	control	35	07.21.23	0
402.3	402	20	402.3-20	Northern California	control	35	07.21.23	0
402.3	402	21	402.3-21	Northern California	control	35	07.21.23	0
402.3	402	22	402.3-22	Northern California	control	35	07.21.23	0
402.3	402	23	402.3-23	Northern California	control	35	07.21.23	0
402.3	402	24	402.3-24	Northern California	control	35	07.21.23	0
402.3	402	25	402.3-25	Northern California	control	35	07.21.23	0
402.3	402	26	402.3-26	Northern California	control	35	07.21.23	0
402.3	402	27	402.3-27	Northern California	control	35	07.21.23	0
402.3	402	28	402.3-28	Northern California	control	35	07.21.23	0
402.3	402	29	402.3-29	Northern California	control	35	07.21.23	0
402.3	402	30	402.3-30	Northern California	control	35	07.21.23	0
402.3	402	6	402.3-6	Northern California	control	35	07.21.23	0
402.3	402	7	402.3-7	Northern California	control	35	07.21.23	0
402.3	402	8	402.3-8	Northern California	control	35	07.21.23	0
402.3	402	9	402.3-9	Northern California	control	35	07.21.23	0
402.7	402	10	402.7-10	Northern California	heat	42	07.21.23	0
402.7	402	11	402.7-11	Northern California	heat	42	07.21.23	0
402.7	402	12	402.7-12	Northern California	heat	42	07.21.23	0
402.7	402	13	402.7-13	Northern California	heat	42	07.21.23	0
402.7	402	14	402.7-14	Northern California	heat	42	07.21.23	0
402.7	402	15	402.7-15	Northern California	heat	42	07.21.23	0
402.7	402	16	402.7-16	Northern California	heat	42	07.21.23	0
402.7	402	17	402.7-17	Northern California	heat	42	07.21.23	0
402.7	402	18	402.7-18	Northern California	heat	42	07.21.23	0
402.7	402	19	402.7-19	Northern California	heat	42	07.21.23	0
402.7	402	20	402.7-20	Northern California	heat	42	07.21.23	0
402.7	402	21	402.7-21	Northern California	heat	42	07.21.23	0
402.7	402	22	402.7-22	Northern California	heat	42	07.21.23	0
402.7	402	23	402.7-23	Northern California	heat	42	07.21.23	0
402.7	402	24	402.7-24	Northern California	heat	42	07.21.23	0
402.7	402	25	402.7-25	Northern California	heat	42	07.21.23	0
402.7	402	26	402.7-26	Northern California	heat	42	07.21.23	0
402.7	402	27	402.7-27	Northern California	heat	42	07.21.23	0
402.7	402	28	402.7-28	Northern California	heat	42	07.21.23	0
402.7	402	29	402.7-29	Northern California	heat	42	07.21.23	0
402.7	402	30	402.7-30	Northern California	heat	42	07.21.23	0
402.7	402	8	402.7-8	Northern California	heat	42	07.21.23	0
402.7	402	9	402.7-9	Northern California	heat	42	07.21.23	0
408.2	408	11	408.2-11	Northern California	heat	42	07.21.23	0
408.2	408	12	408.2-12	Northern California	heat	42	07.21.23	0
408.2	408	13	408.2-13	Northern California	heat	42	07.21.23	0
408.2	408	14	408.2-14	Northern California	heat	42	07.21.23	0
408.2	408	15	408.2-15	Northern California	heat	42	07.21.23	0
408.2	408	16	408.2-16	Northern California	heat	42	07.21.23	0
408.2	408	17	408.2-17	Northern California	heat	42	07.21.23	0
408.2	408	18	408.2-18	Northern California	heat	42	07.21.23	0
408.2	408	19	408.2-19	Northern California	heat	42	07.21.23	0
408.2	408	20	408.2-20	Northern California	heat	42	07.21.23	0
408.2	408	21	408.2-21	Northern California	heat	42	07.21.23	0
408.2	408	22	408.2-22	Northern California	heat	42	07.21.23	0
408.2	408	23	408.2-23	Northern California	heat	42	07.21.23	0
408.2	408	24	408.2-24	Northern California	heat	42	07.21.23	0
408.2	408	25	408.2-25	Northern California	heat	42	07.21.23	0
408.2	408	26	408.2-26	Northern California	heat	42	07.21.23	0
408.2	408	27	408.2-27	Northern California	heat	42	07.21.23	0
408.2	408	28	408.2-28	Northern California	heat	42	07.21.23	0
408.2	408	29	408.2-29	Northern California	heat	42	07.21.23	0
408.3	408	19	408.3-19	Northern California	control	35	07.21.23	0
408.3	408	20	408.3-20	Northern California	control	35	07.21.23	0
408.3	408	21	408.3-21	Northern California	control	35	07.21.23	0
408.3	408	22	408.3-22	Northern California	control	35	07.21.23	0
408.3	408	23	408.3-23	Northern California	control	35	07.21.23	0
408.5	408	16	408.5-16	Northern California	heat	42	07.21.23	0
408.5	408	17	408.5-17	Northern California	heat	42	07.21.23	0
408.5	408	18	408.5-18	Northern California	heat	42	07.21.23	0
408.5	408	19	408.5-19	Northern California	heat	42	07.21.23	0
408.5	408	20	408.5-20	Northern California	heat	42	07.21.23	0
408.5	408	21	408.5-21	Northern California	heat	42	07.21.23	0
408.5	408	22	408.5-22	Northern California	heat	42	07.21.23	0
408.5	408	23	408.5-23	Northern California	heat	42	07.21.23	0
408.5	408	24	408.5-24	Northern California	heat	42	07.21.23	0
408.5	408	25	408.5-25	Northern California	heat	42	07.21.23	0
408.5	408	26	408.5-26	Northern California	heat	42	07.21.23	0
408.5	408	27	408.5-27	Northern California	heat	42	07.21.23	0
408.5	408	28	408.5-28	Northern California	heat	42	07.21.23	0
408.5	408	29	408.5-29	Northern California	heat	42	07.21.23	0
408.5	408	30	408.5-30	Northern California	heat	42	07.21.23	0
408.7	408	18	408.7-18	Northern California	heat	42	07.21.23	0
408.7	408	19	408.7-19	Northern California	heat	42	07.21.23	0
408.7	408	20	408.7-20	Northern California	heat	42	07.21.23	0
408.7	408	21	408.7-21	Northern California	heat	42	07.21.23	0
408.7	408	22	408.7-22	Northern California	heat	42	07.21.23	0
408.7	408	23	408.7-23	Northern California	heat	42	07.21.23	0
408.7	408	24	408.7-24	Northern California	heat	42	07.21.23	0
408.7	408	25	408.7-25	Northern California	heat	42	07.21.23	0
408.7	408	26	408.7-26	Northern California	heat	42	07.21.23	0
408.7	408	27	408.7-27	Northern California	heat	42	07.21.23	0
408.7	408	28	408.7-28	Northern California	heat	42	07.21.23	0
408.7	408	29	408.7-29	Northern California	heat	42	07.21.23	0
408.7	408	30	408.7-30	Northern California	heat	42	07.21.23	0
4240.1	4240	10	4240.1-10	Southern California	heat	42	07.21.23	0
4240.1	4240	11	4240.1-11	Southern California	heat	42	07.21.23	0
4240.1	4240	12	4240.1-12	Southern California	heat	42	07.21.23	0
4240.1	4240	13	4240.1-13	Southern California	heat	42	07.21.23	0
4240.1	4240	14	4240.1-14	Southern California	heat	42	07.21.23	0
4240.1	4240	15	4240.1-15	Southern California	heat	42	07.21.23	0
4240.1	4240	16	4240.1-16	Southern California	heat	42	07.21.23	0
4240.1	4240	17	4240.1-17	Southern California	heat	42	07.21.23	0
4240.1	4240	18	4240.1-18	Southern California	heat	42	07.21.23	0
4240.1	4240	19	4240.1-19	Southern California	heat	42	07.21.23	0
4240.1	4240	20	4240.1-20	Southern California	heat	42	07.21.23	0
4240.1	4240	21	4240.1-21	Southern California	heat	42	07.21.23	0
4240.1	4240	22	4240.1-22	Southern California	heat	42	07.21.23	0
4240.1	4240	23	4240.1-23	Southern California	heat	42	07.21.23	0
4240.1	4240	24	4240.1-24	Southern California	heat	42	07.21.23	0
4240.1	4240	25	4240.1-25	Southern California	heat	42	07.21.23	0
4240.1	4240	26	4240.1-26	Southern California	heat	42	07.21.23	0
4240.1	4240	27	4240.1-27	Southern California	heat	42	07.21.23	0
4240.1	4240	28	4240.1-28	Southern California	heat	42	07.21.23	0
4240.1	4240	29	4240.1-29	Southern California	heat	42	07.21.23	0
4240.1	4240	30	4240.1-30	Southern California	heat	42	07.21.23	0
4240.1	4240	4	4240.1-4	Southern California	heat	42	07.21.23	0
4240.1	4240	5	4240.1-5	Southern California	heat	42	07.21.23	0
4240.1	4240	6	4240.1-6	Southern California	heat	42	07.21.23	0
4240.1	4240	7	4240.1-7	Southern California	heat	42	07.21.23	0
4240.1	4240	8	4240.1-8	Southern California	heat	42	07.21.23	0
4240.1	4240	9	4240.1-9	Southern California	heat	42	07.21.23	0
4240.2	4240	10	4240.2-10	Southern California	heat	42	07.21.23	0
4240.2	4240	11	4240.2-11	Southern California	heat	42	07.21.23	0
4240.2	4240	12	4240.2-12	Southern California	heat	42	07.21.23	0
4240.2	4240	13	4240.2-13	Southern California	heat	42	07.21.23	0
4240.2	4240	14	4240.2-14	Southern California	heat	42	07.21.23	0
4240.2	4240	15	4240.2-15	Southern California	heat	42	07.21.23	0
4240.2	4240	16	4240.2-16	Southern California	heat	42	07.21.23	0
4240.2	4240	17	4240.2-17	Southern California	heat	42	07.21.23	0
4240.2	4240	18	4240.2-18	Southern California	heat	42	07.21.23	0
4240.2	4240	19	4240.2-19	Southern California	heat	42	07.21.23	0
4240.2	4240	20	4240.2-20	Southern California	heat	42	07.21.23	0
4240.2	4240	21	4240.2-21	Southern California	heat	42	07.21.23	0
4240.2	4240	22	4240.2-22	Southern California	heat	42	07.21.23	0
4240.2	4240	23	4240.2-23	Southern California	heat	42	07.21.23	0
4240.2	4240	24	4240.2-24	Southern California	heat	42	07.21.23	0
4240.2	4240	25	4240.2-25	Southern California	heat	42	07.21.23	0
4240.2	4240	26	4240.2-26	Southern California	heat	42	07.21.23	0
4240.2	4240	27	4240.2-27	Southern California	heat	42	07.21.23	0
4240.2	4240	28	4240.2-28	Southern California	heat	42	07.21.23	0
4240.2	4240	29	4240.2-29	Southern California	heat	42	07.21.23	0
4240.2	4240	30	4240.2-30	Southern California	heat	42	07.21.23	0
4240.2	4240	8	4240.2-8	Southern California	heat	42	07.21.23	0
4240.2	4240	9	4240.2-9	Southern California	heat	42	07.21.23	0
4240.3	4240	10	4240.3-10	Southern California	control	35	07.21.23	0
4240.3	4240	11	4240.3-11	Southern California	control	35	07.21.23	0
4240.3	4240	12	4240.3-12	Southern California	control	35	07.21.23	0
4240.3	4240	13	4240.3-13	Southern California	control	35	07.21.23	0
4240.3	4240	14	4240.3-14	Southern California	control	35	07.21.23	0
4240.3	4240	15	4240.3-15	Southern California	control	35	07.21.23	0
4240.3	4240	16	4240.3-16	Southern California	control	35	07.21.23	0
4240.3	4240	17	4240.3-17	Southern California	control	35	07.21.23	0
4240.3	4240	18	4240.3-18	Southern California	control	35	07.21.23	0
4240.3	4240	19	4240.3-19	Southern California	control	35	07.21.23	0
4240.3	4240	20	4240.3-20	Southern California	control	35	07.21.23	0
4240.3	4240	21	4240.3-21	Southern California	control	35	07.21.23	0
4240.3	4240	22	4240.3-22	Southern California	control	35	07.21.23	0
4240.3	4240	23	4240.3-23	Southern California	control	35	07.21.23	0
4240.3	4240	24	4240.3-24	Southern California	control	35	07.21.23	0
4240.3	4240	25	4240.3-25	Southern California	control	35	07.21.23	0
4240.3	4240	26	4240.3-26	Southern California	control	35	07.21.23	0
4240.3	4240	27	4240.3-27	Southern California	control	35	07.21.23	0
4240.3	4240	28	4240.3-28	Southern California	control	35	07.21.23	0
4240.3	4240	29	4240.3-29	Southern California	control	35	07.21.23	0
4240.3	4240	30	4240.3-30	Southern California	control	35	07.21.23	0
4240.3	4240	7	4240.3-7	Southern California	control	35	07.21.23	0
4240.3	4240	8	4240.3-8	Southern California	control	35	07.21.23	0
4240.3	4240	9	4240.3-9	Southern California	control	35	07.21.23	0
4240.5	4240	20	4240.5-20	Southern California	heat	42	07.21.23	0
4240.5	4240	21	4240.5-21	Southern California	heat	42	07.21.23	0
4240.5	4240	22	4240.5-22	Southern California	heat	42	07.21.23	0
4240.5	4240	23	4240.5-23	Southern California	heat	42	07.21.23	0
4240.5	4240	24	4240.5-24	Southern California	heat	42	07.21.23	0
4240.5	4240	25	4240.5-25	Southern California	heat	42	07.21.23	0
4240.5	4240	26	4240.5-26	Southern California	heat	42	07.21.23	0
4240.5	4240	27	4240.5-27	Southern California	heat	42	07.21.23	0
4240.5	4240	28	4240.5-28	Southern California	heat	42	07.21.23	0
4240.5	4240	29	4240.5-29	Southern California	heat	42	07.21.23	0
4240.7	4240	19	4240.7-19	Southern California	heat	42	07.21.23	0
4240.7	4240	20	4240.7-20	Southern California	heat	42	07.21.23	0
4240.7	4240	21	4240.7-21	Southern California	heat	42	07.21.23	0
4240.7	4240	22	4240.7-22	Southern California	heat	42	07.21.23	0
4240.7	4240	23	4240.7-23	Southern California	heat	42	07.21.23	0
4240.7	4240	24	4240.7-24	Southern California	heat	42	07.21.23	0
4240.7	4240	25	4240.7-25	Southern California	heat	42	07.21.23	0
4240.7	4240	26	4240.7-26	Southern California	heat	42	07.21.23	0
4240.7	4240	27	4240.7-27	Southern California	heat	42	07.21.23	0
4240.7	4240	28	4240.7-28	Southern California	heat	42	07.21.23	0
4240.7	4240	29	4240.7-29	Southern California	heat	42	07.21.23	0
DHS1000.3	DHS1000	10	DHS1000.3-10	Southern California	heat	42	07.20.23	0
DHS1000.3	DHS1000	11	DHS1000.3-11	Southern California	heat	42	07.20.23	0
DHS1000.3	DHS1000	12	DHS1000.3-12	Southern California	heat	42	07.20.23	0
DHS1000.3	DHS1000	9	DHS1000.3-9	Southern California	heat	42	07.20.23	0
R1001.1	R1001	10	R1001.1-10	Southern California	heat	42	07.14.23	0
R1001.1	R1001	11	R1001.1-11	Southern California	heat	42	07.14.23	0
R1001.1	R1001	12	R1001.1-12	Southern California	heat	42	07.14.23	0
R1001.1	R1001	13	R1001.1-13	Southern California	heat	42	07.14.23	0
R1001.1	R1001	14	R1001.1-14	Southern California	heat	42	07.14.23	0
R1001.1	R1001	15	R1001.1-15	Southern California	heat	42	07.14.23	0
R1001.1	R1001	16	R1001.1-16	Southern California	heat	42	07.14.23	0
R1001.1	R1001	17	R1001.1-17	Southern California	heat	42	07.14.23	0
R1001.1	R1001	18	R1001.1-18	Southern California	heat	42	07.14.23	0
R1001.1	R1001	19	R1001.1-19	Southern California	heat	42	07.14.23	0
R1001.1	R1001	2	R1001.1-2	Southern California	heat	42	07.14.23	0
R1001.1	R1001	20	R1001.1-20	Southern California	heat	42	07.14.23	0
R1001.1	R1001	21	R1001.1-21	Southern California	heat	42	07.14.23	0
R1001.1	R1001	22	R1001.1-22	Southern California	heat	42	07.14.23	0
R1001.1	R1001	23	R1001.1-23	Southern California	heat	42	07.14.23	0
R1001.1	R1001	24	R1001.1-24	Southern California	heat	42	07.14.23	0
R1001.1	R1001	25	R1001.1-25	Southern California	heat	42	07.14.23	0
R1001.1	R1001	26	R1001.1-26	Southern California	heat	42	07.14.23	0
R1001.1	R1001	27	R1001.1-27	Southern California	heat	42	07.14.23	0
R1001.1	R1001	28	R1001.1-28	Southern California	heat	42	07.14.23	0
R1001.1	R1001	29	R1001.1-29	Southern California	heat	42	07.14.23	0
R1001.1	R1001	3	R1001.1-3	Southern California	heat	42	07.14.23	0
R1001.1	R1001	30	R1001.1-30	Southern California	heat	42	07.14.23	0
R1001.1	R1001	4	R1001.1-4	Southern California	heat	42	07.14.23	0
R1001.1	R1001	5	R1001.1-5	Southern California	heat	42	07.14.23	0
R1001.1	R1001	6	R1001.1-6	Southern California	heat	42	07.14.23	0
R1001.1	R1001	7	R1001.1-7	Southern California	heat	42	07.14.23	0
R1001.1	R1001	8	R1001.1-8	Southern California	heat	42	07.14.23	0
R1001.1	R1001	9	R1001.1-9	Southern California	heat	42	07.14.23	0
R1001.2	R1001	10	R1001.2-10	Southern California	heat	42	07.14.23	0
R1001.2	R1001	11	R1001.2-11	Southern California	heat	42	07.14.23	0
R1001.2	R1001	12	R1001.2-12	Southern California	heat	42	07.14.23	0
R1001.2	R1001	13	R1001.2-13	Southern California	heat	42	07.14.23	0
R1001.2	R1001	14	R1001.2-14	Southern California	heat	42	07.14.23	0
R1001.2	R1001	15	R1001.2-15	Southern California	heat	42	07.14.23	0
R1001.2	R1001	16	R1001.2-16	Southern California	heat	42	07.14.23	0
R1001.2	R1001	17	R1001.2-17	Southern California	heat	42	07.14.23	0
R1001.2	R1001	18	R1001.2-18	Southern California	heat	42	07.14.23	0
R1001.2	R1001	19	R1001.2-19	Southern California	heat	42	07.14.23	0
R1001.2	R1001	20	R1001.2-20	Southern California	heat	42	07.14.23	0
R1001.2	R1001	21	R1001.2-21	Southern California	heat	42	07.14.23	0
R1001.2	R1001	22	R1001.2-22	Southern California	heat	42	07.14.23	0
R1001.2	R1001	23	R1001.2-23	Southern California	heat	42	07.14.23	0
R1001.2	R1001	24	R1001.2-24	Southern California	heat	42	07.14.23	0
R1001.2	R1001	25	R1001.2-25	Southern California	heat	42	07.14.23	0
R1001.2	R1001	26	R1001.2-26	Southern California	heat	42	07.14.23	0
R1001.2	R1001	27	R1001.2-27	Southern California	heat	42	07.14.23	0
R1001.2	R1001	28	R1001.2-28	Southern California	heat	42	07.14.23	0
R1001.2	R1001	29	R1001.2-29	Southern California	heat	42	07.14.23	0
R1001.2	R1001	30	R1001.2-30	Southern California	heat	42	07.14.23	0
R1001.2	R1001	4	R1001.2-4	Southern California	heat	42	07.14.23	0
R1001.2	R1001	5	R1001.2-5	Southern California	heat	42	07.14.23	0
R1001.2	R1001	6	R1001.2-6	Southern California	heat	42	07.14.23	0
R1001.2	R1001	7	R1001.2-7	Southern California	heat	42	07.14.23	0
R1001.2	R1001	8	R1001.2-8	Southern California	heat	42	07.14.23	0
R1001.2	R1001	9	R1001.2-9	Southern California	heat	42	07.14.23	0
R1001.3	R1001	10	R1001.3-10	Southern California	heat	42	07.14.23	0
R1001.3	R1001	11	R1001.3-11	Southern California	heat	42	07.14.23	0
R1001.3	R1001	12	R1001.3-12	Southern California	heat	42	07.14.23	0
R1001.3	R1001	13	R1001.3-13	Southern California	heat	42	07.14.23	0
R1001.3	R1001	14	R1001.3-14	Southern California	heat	42	07.14.23	0
R1001.3	R1001	15	R1001.3-15	Southern California	heat	42	07.14.23	0
R1001.3	R1001	16	R1001.3-16	Southern California	heat	42	07.14.23	0
R1001.3	R1001	17	R1001.3-17	Southern California	heat	42	07.14.23	0
R1001.3	R1001	18	R1001.3-18	Southern California	heat	42	07.14.23	0
R1001.3	R1001	19	R1001.3-19	Southern California	heat	42	07.14.23	0
R1001.3	R1001	20	R1001.3-20	Southern California	heat	42	07.14.23	0
R1001.3	R1001	21	R1001.3-21	Southern California	heat	42	07.14.23	0
R1001.3	R1001	22	R1001.3-22	Southern California	heat	42	07.14.23	0
R1001.3	R1001	23	R1001.3-23	Southern California	heat	42	07.14.23	0
R1001.3	R1001	24	R1001.3-24	Southern California	heat	42	07.14.23	0
R1001.3	R1001	25	R1001.3-25	Southern California	heat	42	07.14.23	0
R1001.3	R1001	26	R1001.3-26	Southern California	heat	42	07.14.23	0
R1001.3	R1001	27	R1001.3-27	Southern California	heat	42	07.14.23	0
R1001.3	R1001	28	R1001.3-28	Southern California	heat	42	07.14.23	0
R1001.3	R1001	29	R1001.3-29	Southern California	heat	42	07.14.23	0
R1001.3	R1001	30	R1001.3-30	Southern California	heat	42	07.14.23	0
R1001.3	R1001	4	R1001.3-4	Southern California	heat	42	07.14.23	0
R1001.3	R1001	5	R1001.3-5	Southern California	heat	42	07.14.23	0
R1001.3	R1001	6	R1001.3-6	Southern California	heat	42	07.14.23	0
R1001.3	R1001	7	R1001.3-7	Southern California	heat	42	07.14.23	0
R1001.3	R1001	8	R1001.3-8	Southern California	heat	42	07.14.23	0
R1001.3	R1001	9	R1001.3-9	Southern California	heat	42	07.14.23	0
R1001.6	R1001	10	R1001.6-10	Southern California	control	35	07.14.23	0
R1001.6	R1001	11	R1001.6-11	Southern California	control	35	07.14.23	0
R1001.6	R1001	12	R1001.6-12	Southern California	control	35	07.14.23	0
R1001.6	R1001	13	R1001.6-13	Southern California	control	35	07.14.23	0
R1001.6	R1001	14	R1001.6-14	Southern California	control	35	07.14.23	0
R1001.6	R1001	15	R1001.6-15	Southern California	control	35	07.14.23	0
R1001.6	R1001	16	R1001.6-16	Southern California	control	35	07.14.23	0
R1001.6	R1001	17	R1001.6-17	Southern California	control	35	07.14.23	0
R1001.6	R1001	18	R1001.6-18	Southern California	control	35	07.14.23	0
R1001.6	R1001	19	R1001.6-19	Southern California	control	35	07.14.23	0
R1001.6	R1001	20	R1001.6-20	Southern California	control	35	07.14.23	0
R1001.6	R1001	21	R1001.6-21	Southern California	control	35	07.14.23	0
R1001.6	R1001	22	R1001.6-22	Southern California	control	35	07.14.23	0
R1001.6	R1001	23	R1001.6-23	Southern California	control	35	07.14.23	0
R1001.6	R1001	24	R1001.6-24	Southern California	control	35	07.14.23	0
R1001.6	R1001	25	R1001.6-25	Southern California	control	35	07.14.23	0
R1001.6	R1001	26	R1001.6-26	Southern California	control	35	07.14.23	0
R1001.6	R1001	27	R1001.6-27	Southern California	control	35	07.14.23	0
R1001.6	R1001	28	R1001.6-28	Southern California	control	35	07.14.23	0
R1001.6	R1001	29	R1001.6-29	Southern California	control	35	07.14.23	0
R1001.6	R1001	3	R1001.6-3	Southern California	control	35	07.14.23	0
R1001.6	R1001	30	R1001.6-30	Southern California	control	35	07.14.23	0
R1001.6	R1001	4	R1001.6-4	Southern California	control	35	07.14.23	0
R1001.6	R1001	5	R1001.6-5	Southern California	control	35	07.14.23	0
R1001.6	R1001	6	R1001.6-6	Southern California	control	35	07.14.23	0
R1001.6	R1001	7	R1001.6-7	Southern California	control	35	07.14.23	0
R1001.6	R1001	8	R1001.6-8	Southern California	control	35	07.14.23	0
R1001.6	R1001	9	R1001.6-9	Southern California	control	35	07.14.23	0
RO1.10	R01	7	RO1.10-7	Northern California	control	35	07.20.23	0
RO1.1	R01	10	RO1.1-10	Northern California	heat	42	07.14.23	0
RO1.1	R01	11	RO1.1-11	Northern California	heat	42	07.14.23	0
RO1.1	R01	12	RO1.1-12	Northern California	heat	42	07.14.23	0
RO1.1	R01	13	RO1.1-13	Northern California	heat	42	07.14.23	0
RO1.1	R01	14	RO1.1-14	Northern California	heat	42	07.14.23	0
RO1.1	R01	15	RO1.1-15	Northern California	heat	42	07.14.23	0
RO1.1	R01	16	RO1.1-16	Northern California	heat	42	07.14.23	0
RO1.1	R01	17	RO1.1-17	Northern California	heat	42	07.14.23	0
RO1.1	R01	18	RO1.1-18	Northern California	heat	42	07.14.23	0
RO1.1	R01	19	RO1.1-19	Northern California	heat	42	07.14.23	0
RO1.1	R01	2	RO1.1-2	Northern California	heat	42	07.14.23	0
RO1.1	R01	20	RO1.1-20	Northern California	heat	42	07.14.23	0
RO1.1	R01	21	RO1.1-21	Northern California	heat	42	07.14.23	0
RO1.1	R01	22	RO1.1-22	Northern California	heat	42	07.14.23	0
RO1.1	R01	23	RO1.1-23	Northern California	heat	42	07.14.23	0
RO1.1	R01	24	RO1.1-24	Northern California	heat	42	07.14.23	0
RO1.1	R01	25	RO1.1-25	Northern California	heat	42	07.14.23	0
RO1.1	R01	26	RO1.1-26	Northern California	heat	42	07.14.23	0
RO1.1	R01	27	RO1.1-27	Northern California	heat	42	07.14.23	0
RO1.1	R01	28	RO1.1-28	Northern California	heat	42	07.14.23	0
RO1.1	R01	29	RO1.1-29	Northern California	heat	42	07.14.23	0
RO1.1	R01	3	RO1.1-3	Northern California	heat	42	07.14.23	0
RO1.1	R01	30	RO1.1-30	Northern California	heat	42	07.14.23	0
RO1.1	R01	4	RO1.1-4	Northern California	heat	42	07.14.23	0
RO1.1	R01	5	RO1.1-5	Northern California	heat	42	07.14.23	0
RO1.1	R01	6	RO1.1-6	Northern California	heat	42	07.14.23	0
RO1.1	R01	7	RO1.1-7	Northern California	heat	42	07.14.23	0
RO1.1	R01	8	RO1.1-8	Northern California	heat	42	07.14.23	0
RO1.1	R01	9	RO1.1-9	Northern California	heat	42	07.14.23	0
RO1.2	R01	1	RO1.2-1	Northern California	heat	42	07.14.23	0
RO1.2	R01	10	RO1.2-10	Northern California	heat	42	07.14.23	0
RO1.2	R01	11	RO1.2-11	Northern California	heat	42	07.14.23	0
RO1.2	R01	12	RO1.2-12	Northern California	heat	42	07.14.23	0
RO1.2	R01	13	RO1.2-13	Northern California	heat	42	07.14.23	0
RO1.2	R01	14	RO1.2-14	Northern California	heat	42	07.14.23	0
RO1.2	R01	15	RO1.2-15	Northern California	heat	42	07.14.23	0
RO1.2	R01	16	RO1.2-16	Northern California	heat	42	07.14.23	0
RO1.2	R01	17	RO1.2-17	Northern California	heat	42	07.14.23	0
RO1.2	R01	18	RO1.2-18	Northern California	heat	42	07.14.23	0
RO1.2	R01	19	RO1.2-19	Northern California	heat	42	07.14.23	0
RO1.2	R01	2	RO1.2-2	Northern California	heat	42	07.14.23	0
RO1.2	R01	20	RO1.2-20	Northern California	heat	42	07.14.23	0
RO1.2	R01	21	RO1.2-21	Northern California	heat	42	07.14.23	0
RO1.2	R01	22	RO1.2-22	Northern California	heat	42	07.14.23	0
RO1.2	R01	23	RO1.2-23	Northern California	heat	42	07.14.23	0
RO1.2	R01	24	RO1.2-24	Northern California	heat	42	07.14.23	0
RO1.2	R01	25	RO1.2-25	Northern California	heat	42	07.14.23	0
RO1.2	R01	26	RO1.2-26	Northern California	heat	42	07.14.23	0
RO1.2	R01	27	RO1.2-27	Northern California	heat	42	07.14.23	0
RO1.2	R01	28	RO1.2-28	Northern California	heat	42	07.14.23	0
RO1.2	R01	29	RO1.2-29	Northern California	heat	42	07.14.23	0
RO1.2	R01	3	RO1.2-3	Northern California	heat	42	07.14.23	0
RO1.2	R01	30	RO1.2-30	Northern California	heat	42	07.14.23	0
RO1.2	R01	4	RO1.2-4	Northern California	heat	42	07.14.23	0
RO1.2	R01	5	RO1.2-5	Northern California	heat	42	07.14.23	0
RO1.2	R01	6	RO1.2-6	Northern California	heat	42	07.14.23	0
RO1.2	R01	7	RO1.2-7	Northern California	heat	42	07.14.23	0
RO1.2	R01	8	RO1.2-8	Northern California	heat	42	07.14.23	0
RO1.2	R01	9	RO1.2-9	Northern California	heat	42	07.14.23	0
RO1.3	R01	1	RO1.3-1	Northern California	heat	42	07.14.23	0
RO1.3	R01	10	RO1.3-10	Northern California	heat	42	07.14.23	0
RO1.3	R01	11	RO1.3-11	Northern California	heat	42	07.14.23	0
RO1.3	R01	12	RO1.3-12	Northern California	heat	42	07.14.23	0
RO1.3	R01	13	RO1.3-13	Northern California	heat	42	07.14.23	0
RO1.3	R01	14	RO1.3-14	Northern California	heat	42	07.14.23	0
RO1.3	R01	15	RO1.3-15	Northern California	heat	42	07.14.23	0
RO1.3	R01	16	RO1.3-16	Northern California	heat	42	07.14.23	0
RO1.3	R01	17	RO1.3-17	Northern California	heat	42	07.14.23	0
RO1.3	R01	18	RO1.3-18	Northern California	heat	42	07.14.23	0
RO1.3	R01	19	RO1.3-19	Northern California	heat	42	07.14.23	0
RO1.3	R01	2	RO1.3-2	Northern California	heat	42	07.14.23	0
RO1.3	R01	20	RO1.3-20	Northern California	heat	42	07.14.23	0
RO1.3	R01	21	RO1.3-21	Northern California	heat	42	07.14.23	0
RO1.3	R01	22	RO1.3-22	Northern California	heat	42	07.14.23	0
RO1.3	R01	23	RO1.3-23	Northern California	heat	42	07.14.23	0
RO1.3	R01	24	RO1.3-24	Northern California	heat	42	07.14.23	0
RO1.3	R01	25	RO1.3-25	Northern California	heat	42	07.14.23	0
RO1.3	R01	26	RO1.3-26	Northern California	heat	42	07.14.23	0
RO1.3	R01	27	RO1.3-27	Northern California	heat	42	07.14.23	0
RO1.3	R01	28	RO1.3-28	Northern California	heat	42	07.14.23	0
RO1.3	R01	29	RO1.3-29	Northern California	heat	42	07.14.23	0
RO1.3	R01	3	RO1.3-3	Northern California	heat	42	07.14.23	0
RO1.3	R01	30	RO1.3-30	Northern California	heat	42	07.14.23	0
RO1.3	R01	4	RO1.3-4	Northern California	heat	42	07.14.23	0
RO1.3	R01	5	RO1.3-5	Northern California	heat	42	07.14.23	0
RO1.3	R01	6	RO1.3-6	Northern California	heat	42	07.14.23	0
RO1.3	R01	7	RO1.3-7	Northern California	heat	42	07.14.23	0
RO1.3	R01	8	RO1.3-8	Northern California	heat	42	07.14.23	0
RO1.3	R01	9	RO1.3-9	Northern California	heat	42	07.14.23	0
RO1.6	R01	10	RO1.6-10	Northern California	control	35	07.14.23	0
RO1.6	R01	11	RO1.6-11	Northern California	control	35	07.14.23	0
RO1.6	R01	12	RO1.6-12	Northern California	control	35	07.14.23	0
RO1.6	R01	13	RO1.6-13	Northern California	control	35	07.14.23	0
RO1.6	R01	14	RO1.6-14	Northern California	control	35	07.14.23	0
RO1.6	R01	15	RO1.6-15	Northern California	control	35	07.14.23	0
RO1.6	R01	16	RO1.6-16	Northern California	control	35	07.14.23	0
RO1.6	R01	17	RO1.6-17	Northern California	control	35	07.14.23	0
RO1.6	R01	18	RO1.6-18	Northern California	control	35	07.14.23	0
RO1.6	R01	19	RO1.6-19	Northern California	control	35	07.14.23	0
RO1.6	R01	2	RO1.6-2	Northern California	control	35	07.14.23	0
RO1.6	R01	20	RO1.6-20	Northern California	control	35	07.14.23	0
RO1.6	R01	21	RO1.6-21	Northern California	control	35	07.14.23	0
RO1.6	R01	22	RO1.6-22	Northern California	control	35	07.14.23	0
RO1.6	R01	23	RO1.6-23	Northern California	control	35	07.14.23	0
RO1.6	R01	24	RO1.6-24	Northern California	control	35	07.14.23	0
RO1.6	R01	25	RO1.6-25	Northern California	control	35	07.14.23	0
RO1.6	R01	26	RO1.6-26	Northern California	control	35	07.14.23	0
RO1.6	R01	27	RO1.6-27	Northern California	control	35	07.14.23	0
RO1.6	R01	28	RO1.6-28	Northern California	control	35	07.14.23	0
RO1.6	R01	29	RO1.6-29	Northern California	control	35	07.14.23	0
RO1.6	R01	3	RO1.6-3	Northern California	control	35	07.14.23	0
RO1.6	R01	30	RO1.6-30	Northern California	control	35	07.14.23	0
RO1.6	R01	4	RO1.6-4	Northern California	control	35	07.14.23	0
RO1.6	R01	5	RO1.6-5	Northern California	control	35	07.14.23	0
RO1.6	R01	6	RO1.6-6	Northern California	control	35	07.14.23	0
RO1.6	R01	7	RO1.6-7	Northern California	control	35	07.14.23	0
RO1.6	R01	8	RO1.6-8	Northern California	control	35	07.14.23	0
RO1.6	R01	9	RO1.6-9	Northern California	control	35	07.14.23	0
RT1002.1	RT1002	11	RT1002.1-11	Southern California	heat	42	07.20.23	0
RT1002.1	RT1002	12	RT1002.1-12	Southern California	heat	42	07.20.23	0
RT1002.1	RT1002	13	RT1002.1-13	Southern California	heat	42	07.20.23	0
RT1002.2	RT1002	5	RT1002.2-5	Southern California	control	35	07.20.23	0
DHS1000.1	DHS1000	24	DHS1000.1-24	Southern California	control	35	07.20.23	0
DHS1000.1	DHS1000	25	DHS1000.1-25	Southern California	control	35	07.20.23	0
DHS1000.1	DHS1000	26	DHS1000.1-26	Southern California	control	35	07.20.23	0
DHS1000.1	DHS1000	27	DHS1000.1-27	Southern California	control	35	07.20.23	0
DHS1000.1	DHS1000	28	DHS1000.1-28	Southern California	control	35	07.20.23	0
DHS1000.3	DHS1000	13	DHS1000.3-13	Southern California	heat	42	07.20.23	0
DHS1000.3	DHS1000	14	DHS1000.3-14	Southern California	heat	42	07.20.23	0
DHS1000.3	DHS1000	15	DHS1000.3-15	Southern California	heat	42	07.20.23	0
DHS1000.3	DHS1000	16	DHS1000.3-16	Southern California	heat	42	07.20.23	0
DHS1000.3	DHS1000	17	DHS1000.3-17	Southern California	heat	42	07.20.23	0
DHS1000.3	DHS1000	18	DHS1000.3-18	Southern California	heat	42	07.20.23	0
DHS1000.3	DHS1000	19	DHS1000.3-19	Southern California	heat	42	07.20.23	0
DHS1000.3	DHS1000	20	DHS1000.3-20	Southern California	heat	42	07.20.23	0
DHS1000.3	DHS1000	21	DHS1000.3-21	Southern California	heat	42	07.20.23	0
DHS1000.3	DHS1000	22	DHS1000.3-22	Southern California	heat	42	07.20.23	0
DHS1000.3	DHS1000	23	DHS1000.3-23	Southern California	heat	42	07.20.23	0
DHS1000.3	DHS1000	24	DHS1000.3-24	Southern California	heat	42	07.20.23	0
DHS1000.3	DHS1000	25	DHS1000.3-25	Southern California	heat	42	07.20.23	0
DHS1000.3	DHS1000	26	DHS1000.3-26	Southern California	heat	42	07.20.23	0
DHS1000.3	DHS1000	27	DHS1000.3-27	Southern California	heat	42	07.20.23	0
DHS1000.3	DHS1000	28	DHS1000.3-28	Southern California	heat	42	07.20.23	0
DHS1000.3	DHS1000	29	DHS1000.3-29	Southern California	heat	42	07.20.23	0
DHS1000.3	DHS1000	30	DHS1000.3-30	Southern California	heat	42	07.20.23	0
RO1.10	R01	10	RO1.10-10	Northern California	control	35	07.20.23	0
RO1.10	R01	11	RO1.10-11	Northern California	control	35	07.20.23	0
RO1.10	R01	12	RO1.10-12	Northern California	control	35	07.20.23	0
RO1.10	R01	13	RO1.10-13	Northern California	control	35	07.20.23	0
RO1.10	R01	14	RO1.10-14	Northern California	control	35	07.20.23	0
RO1.10	R01	15	RO1.10-15	Northern California	control	35	07.20.23	0
RO1.10	R01	16	RO1.10-16	Northern California	control	35	07.20.23	0
RO1.10	R01	17	RO1.10-17	Northern California	control	35	07.20.23	0
RO1.10	R01	18	RO1.10-18	Northern California	control	35	07.20.23	0
RO1.10	R01	19	RO1.10-19	Northern California	control	35	07.20.23	0
RO1.10	R01	20	RO1.10-20	Northern California	control	35	07.20.23	0
RO1.10	R01	8	RO1.10-8	Northern California	control	35	07.20.23	0
RO1.10	R01	9	RO1.10-9	Northern California	control	35	07.20.23	0
RO1.8	R01	18	RO1.8-18	Northern California	heat	42	07.20.23	0
RO1.8	R01	19	RO1.8-19	Northern California	heat	42	07.20.23	0
RO1.8	R01	20	RO1.8-20	Northern California	heat	42	07.20.23	0
RO1.8	R01	21	RO1.8-21	Northern California	heat	42	07.20.23	0
RO1.8	R01	22	RO1.8-22	Northern California	heat	42	07.20.23	0
RO1.8	R01	23	RO1.8-23	Northern California	heat	42	07.20.23	0
RO1.8	R01	24	RO1.8-24	Northern California	heat	42	07.20.23	0
RO1.8	R01	25	RO1.8-25	Northern California	heat	42	07.20.23	0
RO1.8	R01	26	RO1.8-26	Northern California	heat	42	07.20.23	0
RO1.8	R01	27	RO1.8-27	Northern California	heat	42	07.20.23	0
RO1.8	R01	28	RO1.8-28	Northern California	heat	42	07.20.23	0
RO1.8	R01	29	RO1.8-29	Northern California	heat	42	07.20.23	0
RO1.8	R01	30	RO1.8-30	Northern California	heat	42	07.20.23	0
RT1002.1	RT1002	14	RT1002.1-14	Southern California	heat	42	07.20.23	0
RT1002.1	RT1002	15	RT1002.1-15	Southern California	heat	42	07.20.23	0
RT1002.1	RT1002	16	RT1002.1-16	Southern California	heat	42	07.20.23	0
RT1002.1	RT1002	17	RT1002.1-17	Southern California	heat	42	07.20.23	0
RT1002.1	RT1002	18	RT1002.1-18	Southern California	heat	42	07.20.23	0
RT1002.1	RT1002	19	RT1002.1-19	Southern California	heat	42	07.20.23	0
RT1002.1	RT1002	20	RT1002.1-20	Southern California	heat	42	07.20.23	0
RT1002.1	RT1002	21	RT1002.1-21	Southern California	heat	42	07.20.23	0
RT1002.1	RT1002	22	RT1002.1-22	Southern California	heat	42	07.20.23	0
RT1002.1	RT1002	23	RT1002.1-23	Southern California	heat	42	07.20.23	0
RT1002.1	RT1002	24	RT1002.1-24	Southern California	heat	42	07.20.23	0
RT1002.1	RT1002	25	RT1002.1-25	Southern California	heat	42	07.20.23	0
RT1002.2	RT1002	10	RT1002.2-10	Southern California	control	35	07.20.23	0
RT1002.2	RT1002	11	RT1002.2-11	Southern California	control	35	07.20.23	0
RT1002.2	RT1002	12	RT1002.2-12	Southern California	control	35	07.20.23	0
RT1002.2	RT1002	13	RT1002.2-13	Southern California	control	35	07.20.23	0
RT1002.2	RT1002	14	RT1002.2-14	Southern California	control	35	07.20.23	0
RT1002.2	RT1002	15	RT1002.2-15	Southern California	control	35	07.20.23	0
RT1002.2	RT1002	16	RT1002.2-16	Southern California	control	35	07.20.23	0
RT1002.2	RT1002	17	RT1002.2-17	Southern California	control	35	07.20.23	0
RT1002.2	RT1002	18	RT1002.2-18	Southern California	control	35	07.20.23	0
RT1002.2	RT1002	19	RT1002.2-19	Southern California	control	35	07.20.23	0
RT1002.2	RT1002	20	RT1002.2-20	Southern California	control	35	07.20.23	0
RT1002.2	RT1002	6	RT1002.2-6	Southern California	control	35	07.20.23	0
RT1002.2	RT1002	7	RT1002.2-7	Southern California	control	35	07.20.23	0
RT1002.2	RT1002	8	RT1002.2-8	Southern California	control	35	07.20.23	0
RT1002.2	RT1002	9	RT1002.2-9	Southern California	control	35	07.20.23	0

## Sheet: Experiment 3 - totals
Group	Origin	Hive	Dead	Total
Control	Northern California	402	0	30
Control	Northern California	408	2	23
Control	Northern California	R01	4	50
Control	Southern California	3282	7	28
Control	Southern California	4240	5	30
Control	Southern California	DHS1000	9	28
Control	Southern California	R1001	2	30
Control	Southern California	RT1002	0	20
Heat-shock	Northern California	402	15	90
Heat-shock	Northern California	408	12	116
Heat-shock	Northern California	R01	17	120
Heat-shock	Southern California	3282	11	114
Heat-shock	Southern California	4240	7	118
Heat-shock	Southern California	DHS1000	4	30
Heat-shock	Southern California	R1001	3	90
Heat-shock	Southern California	RT1002	1	25

## Sheet: Experiment 4
Date	Colony	Drone	Exposure.time.min	Temp.C	Mass.mg	Sperm.viability	Sperm.counts	ABPV	BQCV	CBPV	DWVA	DWVB	IAPV	LSV
2021-06-11	13	KT25	0	60	180.1	0.825243	1.61569e+06	0	0	0	0	0	0	0
2021-06-11	13	KT25	35	60	180.1	0.0156992	5.9451e+06	0	0	0	0	0	0	0
2021-06-11	13	KT25	65	60	180.1	0.0120485	2.9098e+06	0	0	0	0	0	0	0
2021-06-11	13	KT25	125	60	180.1	0.013907	1.68627e+06	0	0	0	0	0	0	0
2021-06-11	13	KT25	245	60	180.1	0.00920245	1.27843e+06	0	0	0	0	0	0	0
2021-06-11	13	KT26	0	60	187.9	0.726524	4.76078e+06	0	0	0	0	0	0	0
2021-06-11	13	KT26	35	60	187.9	0.0285141	5.85882e+06	0	0	0	0	0	0	0
2021-06-11	13	KT26	65	60	187.9	0.285024	4.87059e+06	0	0	0	0	0	0	0
2021-06-11	13	KT26	125	60	187.9	0.179365	4.94118e+06	0	0	0	0	0	0	0
2021-06-11	13	KT26	245	60	187.9	0.163226	3.64706e+06	0	0	0	0	0	0	0
2021-06-11	13	KT27	0	60	173.5	0.703438	5.47451e+06	0	0	0	0	0	0	0
2021-06-11	13	KT27	35	60	173.5	0.0370611	6.03137e+06	0	0	0	0	0	0	0
2021-06-11	13	KT27	65	60	173.5	0.0520408	3.84314e+06	0	0	0	0	0	0	0
2021-06-11	13	KT27	125	60	173.5	0.136515	3.78039e+06	0	0	0	0	0	0	0
2021-06-11	13	KT27	245	60	173.5	0.1	2.71373e+06	0	0	0	0	0	0	0
2021-06-11	13	KT28	0	60	161.6	0.753325	6.48627e+06	0	0	0	248.838	0	0	0
2021-06-11	13	KT28	35	60	161.6	0.0553922	3200000	0	0	0	248.838	0	0	0
2021-06-11	13	KT28	65	60	161.6	0.139031	3.07451e+06	0	0	0	248.838	0	0	0
2021-06-11	13	KT28	125	60	161.6	0.20075	4.18039e+06	0	0	0	248.838	0	0	0
2021-06-11	13	KT28	245	60	161.6	0.129057	4.15686e+06	0	0	0	248.838	0	0	0
2021-06-11	13	KT29	0	60	193.3	0.769608	8000000	0	0	0	82190.4	0	0	0
2021-06-11	13	KT29	35	60	193.3	0.0236884	4.93333e+06	0	0	0	82190.4	0	0	0
2021-06-11	13	KT29	65	60	193.3	0.0062963	1.90588e+06	0	0	0	82190.4	0	0	0
2021-06-11	13	KT29	125	60	193.3	0.00625523	3.74902e+06	0	0	0	82190.4	0	0	0
2021-06-11	13	KT29	245	60	193.3	0.0160484	2.91765e+06	0	0	0	82190.4	0	0	0
2021-06-11	13	KT30	0	60	170	0.785298	6.72157e+06	0	0	0	151014	34111.7	0	0
2021-06-11	13	KT30	35	60	170	0.0544271	3.01176e+06	0	0	0	151014	34111.7	0	0
2021-06-11	13	KT30	65	60	170	0	2.20392e+06	0	0	0	151014	34111.7	0	0
2021-06-11	13	KT30	125	60	170	0.034749	4.06275e+06	0	0	0	151014	34111.7	0	0
2021-06-11	13	KT30	245	60	170	0.0153061	5.38039e+06	0	0	0	151014	34111.7	0	0
2021-06-11	13	KT31	0	60	177.2	0.761333	5.88235e+06	0	0	0	264.445	75.3095	0	0
2021-06-11	13	KT31	35	60	177.2	0.00912245	7.68627e+06	0	0	0	264.445	75.3095	0	0
2021-06-11	13	KT31	65	60	177.2	0	3.23137e+06	0	0	0	264.445	75.3095	0	0
2021-06-11	13	KT31	125	60	177.2	0.00915811	3.81961e+06	0	0	0	264.445	75.3095	0	0
2021-06-11	13	KT31	245	60	177.2	0.0314789	2.22745e+06	0	0	0	264.445	75.3095	0	0
2021-06-11	13	KT32	0	60	205.8	0.683071	3.98431e+06	0	0	0	300.245	242070	0	0
2021-06-11	13	KT32	35	60	205.8	0	4.89412e+06	0	0	0	300.245	242070	0	0
2021-06-11	13	KT32	65	60	205.8	0.0043695	2.67451e+06	0	0	0	300.245	242070	0	0
2021-06-11	13	KT32	125	60	205.8	0.0107914	3.27059e+06	0	0	0	300.245	242070	0	0
2021-06-11	13	KT32	245	60	205.8	0	2.58039e+06	0	0	0	300.245	242070	0	0
2021-06-16	25	KT33	0	30	188.3	0.945946	6.38431e+06	0	0	0	0	0	0	0
2021-06-16	25	KT33	35	30	188.3	0.557143	1.04314e+07	0	0	0	0	0	0	0
2021-06-16	25	KT33	65	30	188.3	0.443662	5.56863e+06	0	0	0	0	0	0	0
2021-06-16	25	KT33	125	30	188.3	0.0902817	5.56863e+06	0	0	0	0	0	0	0
2021-06-16	25	KT33	245	30	188.3	0.0155403	4.57255e+06	0	0	0	0	0	0	0
2021-06-16	25	KT34	0	30	185.4	0.915601	3.06667e+06	0	0	0	0	83.0704	0	0
2021-06-16	25	KT34	35	30	185.4	0.723919	6.16471e+06	0	0	0	0	83.0704	0	0
2021-06-16	25	KT34	65	30	185.4	0.886861	6.44706e+06	0	0	0	0	83.0704	0	0
2021-06-16	25	KT34	125	30	185.4	0.843416	4.40784e+06	0	0	0	0	83.0704	0	0
2021-06-16	25	KT34	245	30	185.4	0.882227	3.66275e+06	0	0	0	0	83.0704	0	0
2021-06-16	25	KT35	0	30	205.8	0.943689	4.03922e+06	0	0	0	0	0	0	0
2021-06-16	25	KT35	35	30	205.8	0.872236	3.19216e+06	0	0	0	0	0	0	0
2021-06-16	25	KT35	65	30	205.8	0.892019	6.68235e+06	0	0	0	0	0	0	0
2021-06-16	25	KT35	125	30	205.8	0.908686	7.04314e+06	0	0	0	0	0	0	0
2021-06-16	25	KT35	245	30	205.8	0.799679	4.89412e+06	0	0	0	0	0	0	0
2021-06-16	25	KT36	0	30	181.1	0.972274	4.24314e+06	0	0	0	0	3444.04	0	0
2021-06-16	25	KT36	35	30	181.1	0.87069	9.09804e+06	0	0	0	0	3444.04	0	0
2021-06-16	25	KT36	65	30	181.1	0.816327	7.68627e+06	0	0	0	0	3444.04	0	0
2021-06-16	25	KT36	125	30	181.1	0.926733	7.92157e+06	0	0	0	0	3444.04	0	0
2021-06-16	25	KT36	245	30	181.1	0.833144	6.9098e+06	0	0	0	0	3444.04	0	0
2021-06-16	25	KT37	0	30	184.1	0.959315	3.66275e+06	0	0	0	0	0	0	0
2021-06-16	25	KT37	35	30	184.1	0.792869	4.61961e+06	0	0	0	0	0	0	0
2021-06-16	25	KT37	65	30	184.1	0.789809	3.69412e+06	0	0	0	0	0	0	0
2021-06-16	25	KT37	125	30	184.1	0.882353	6.26667e+06	0	0	0	0	0	0	0
2021-06-16	25	KT37	245	30	184.1	0.721881	3.83529e+06	0	0	0	0	0	0	0
2021-06-16	25	KT38	0	30	188.1	0.959792	6.04706e+06	0	0	0	0	0	0	0
2021-06-16	25	KT38	35	30	188.1	0.627005	5.86667e+06	0	0	0	0	0	0	0
2021-06-16	25	KT38	65	30	188.1	0.469895	5.99216e+06	0	0	0	0	0	0	0
2021-06-16	25	KT38	125	30	188.1	0.802108	6.69804e+06	0	0	0	0	0	0	0
2021-06-16	25	KT38	245	30	188.1	0.935407	3.27843e+06	0	0	0	0	0	0	0
2021-06-16	25	KT39	0	30	178.2	0.813008	5.78824e+06	0	0	0	0	0	0	0
2021-06-16	25	KT39	35	30	178.2	0.868757	6.75294e+06	0	0	0	0	0	0	0
2021-06-16	25	KT39	65	30	178.2	0.774453	6.81569e+06	0	0	0	0	0	0	0
2021-06-16	25	KT39	125	30	178.2	0.781967	4.78431e+06	0	0	0	0	0	0	0
2021-06-16	25	KT39	245	30	178.2	0.761194	3.15294e+06	0	0	0	0	0	0	0
2021-06-16	25	KT40	0	30	196.6	0.948845	4.75294e+06	0	0	0	36150.2	0	0	0
2021-06-16	25	KT40	35	30	196.6	0.799705	5.32549e+06	0	0	0	36150.2	0	0	0
2021-06-16	25	KT40	65	30	196.6	0.685885	3.9451e+06	0	0	0	36150.2	0	0	0
2021-06-16	25	KT40	125	30	196.6	0.866	3.92157e+06	0	0	0	36150.2	0	0	0
2021-06-16	25	KT40	245	30	196.6	0.868502	5.12941e+06	0	0	0	36150.2	0	0	0
2021-06-08	423	KT12	0	45	179.8	0.74087	9.01961e+06	0	183.188	0	0	108823	0	0
2021-06-08	423	KT12	35	45	179.8	0.917702	5.05098e+06	0	183.188	0	0	108823	0	0
2021-06-08	423	KT12	65	45	179.8	0.947612	5.0902e+06	0	183.188	0	0	108823	0	0
2021-06-08	423	KT12	125	45	179.8	0.715986	4.61176e+06	0	183.188	0	0	108823	0	0
2021-06-08	423	KT12	245	45	179.8	0.881579	3.57647e+06	0	183.188	0	0	108823	0	0
2021-06-08	424	KT09	0	45	231.4	0.825877	6616000	0	0	0	0	14141.8	0	0
2021-06-08	424	KT09	35	45	231.4	0.860177	4520000	0	0	0	0	14141.8	0	0
2021-06-08	424	KT09	65	45	231.4	0.863057	2512000	0	0	0	0	14141.8	0	0
2021-06-08	424	KT09	125	45	231.4	0.643287	3992000	0	0	0	0	14141.8	0	0
2021-06-08	424	KT09	245	45	231.4	0.613636	2112000	0	0	0	0	14141.8	0	0
2021-06-08	424	KT10	0	45	216.3	0.934859	4.4549e+06	0	0	0	1394.89	6100.57	0	0
2021-06-08	424	KT10	35	45	216.3	0.82623	4.78431e+06	0	0	0	1394.89	6100.57	0	0
2021-06-08	424	KT10	65	45	216.3	0.856512	3.55294e+06	0	0	0	1394.89	6100.57	0	0
2021-06-08	424	KT10	125	45	216.3	0.820331	3.31765e+06	0	0	0	1394.89	6100.57	0	0
2021-06-08	424	KT10	245	45	216.3	0.473684	1.78824e+06	0	0	0	1394.89	6100.57	0	0
2021-06-08	424	KT11	0	45	177.6	0.992327	3.06667e+06	0	0	0	0	122157	0	0
2021-06-08	424	KT11	35	45	177.6	0.861538	4.58824e+06	0	0	0	0	122157	0	0
2021-06-08	424	KT11	65	45	177.6	0.958998	3.44314e+06	0	0	0	0	122157	0	0
2021-06-08	424	KT11	125	45	177.6	0.721724	4.36863e+06	0	0	0	0	122157	0	0
2021-06-08	424	KT11	245	45	177.6	0.857881	3.03529e+06	0	0	0	0	122157	0	0
2021-06-08	424	KT13	0	45	202.6	0.948718	6.72941e+06	0	0	0	4615.71	105.974	0	0
2021-06-08	424	KT13	35	45	202.6	0.853242	4.59608e+06	0	0	0	4615.71	105.974	0	0
2021-06-08	424	KT13	65	45	202.6	0.833824	5.33333e+06	0	0	0	4615.71	105.974	0	0
2021-06-08	424	KT13	125	45	202.6	0.823843	4.40784e+06	0	0	0	4615.71	105.974	0	0
2021-06-08	424	KT13	245	45	202.6	0.729124	3.85098e+06	0	0	0	4615.71	105.974	0	0
2021-06-08	424	KT14	0	45	197.6	0.927823	6.73725e+06	0	0	0	4313.4	461.088	0	0
2021-06-08	424	KT14	35	45	197.6	0.939052	3.47451e+06	0	0	0	4313.4	461.088	0	0
2021-06-08	424	KT14	65	45	197.6	0.846868	3.38039e+06	0	0	0	4313.4	461.088	0	0
2021-06-08	424	KT14	125	45	197.6	0.657841	3.85098e+06	0	0	0	4313.4	461.088	0	0
2021-06-08	424	KT14	245	45	197.6	0.549296	2.78431e+06	0	0	0	4313.4	461.088	0	0
2021-06-08	424	KT15	0	45	192.1	0.952577	7.60784e+06	0	0	0	867.358	78.2489	0	0
2021-06-08	424	KT15	35	45	192.1	0.933868	3.91373e+06	0	0	0	867.358	78.2489	0	0
2021-06-08	424	KT15	65	45	192.1	0.693772	4.53333e+06	0	0	0	867.358	78.2489	0	0
2021-06-08	424	KT15	125	45	192.1	0.445545	7.92157e+06	0	0	0	867.358	78.2489	0	0
2021-06-08	424	KT15	245	45	192.1	0.727468	3.6549e+06	0	0	0	867.358	78.2489	0	0
2021-06-08	424	KT16	0	45	198.8	0.903808	7.82745e+06	0	16075.4	0	5937.16	271.728	0	0
2021-06-08	424	KT16	35	45	198.8	0.920833	3.76471e+06	0	16075.4	0	5937.16	271.728	0	0
2021-06-08	424	KT16	65	45	198.8	0.802532	3.09804e+06	0	16075.4	0	5937.16	271.728	0	0
2021-06-08	424	KT16	125	45	198.8	0.608173	3.26275e+06	0	16075.4	0	5937.16	271.728	0	0
2021-06-08	424	KT16	245	45	198.8	0.319171	1.51373e+06	0	16075.4	0	5937.16	271.728	0	0
2021-06-16	Blue-8	KT41	0	52.5	212.3	0.893056	5.64706e+06	0	0	0	1453.46	250.581	0	0
2021-06-16	Blue-8	KT41	35	52.5	212.3	0.842975	9.4902e+06	0	0	0	1453.46	250.581	0	0
2021-06-16	Blue-8	KT41	65	52.5	212.3	0.48	7.45098e+06	0	0	0	1453.46	250.581	0	0
2021-06-16	Blue-8	KT41	125	52.5	212.3	0.258137	6.98824e+06	0	0	0	1453.46	250.581	0	0
2021-06-16	Blue-8	KT41	245	52.5	212.3	0.0198895	7.09804e+06	0	0	0	1453.46	250.581	0	0
2021-06-16	Blue-8	KT42	0	52.5	210.1	0.584802	7.12157e+06	0	0	0	0	0	0	0
2021-06-16	Blue-8	KT42	35	52.5	210.1	0.674107	7.02745e+06	0	0	0	0	0	0	0
2021-06-16	Blue-8	KT42	65	52.5	210.1	0.549083	7.27059e+06	0	0	0	0	0	0	0
2021-06-16	Blue-8	KT42	125	52.5	210.1	0.634771	5.81961e+06	0	0	0	0	0	0	0
2021-06-16	Blue-8	KT42	245	52.5	210.1	0.0916667	5.92941e+06	0	0	0	0	0	0	0
2021-06-16	Blue-8	KT43	0	52.5	189.1	0.915683	4.65098e+06	0	0	0	0	0	0	0
2021-06-16	Blue-8	KT43	35	52.5	189.1	0.661812	4.84706e+06	0	0	0	0	0	0	0
2021-06-16	Blue-8	KT43	65	52.5	189.1	0.572046	5.44314e+06	0	0	0	0	0	0	0
2021-06-16	Blue-8	KT43	125	52.5	189.1	0.556622	4.08627e+06	0	0	0	0	0	0	0
2021-06-16	Blue-8	KT43	245	52.5	189.1	0.124962	5.12157e+06	0	0	0	0	0	0	0
2021-06-16	Blue-8	KT44	0	52.5	207.8	0.839258	5.07451e+06	0	0	0	0	0	0	0
2021-06-16	Blue-8	KT44	35	52.5	207.8	0.75	5.74118e+06	0	0	0	0	0	0	0
2021-06-16	Blue-8	KT44	65	52.5	207.8	0.828054	5200000	0	0	0	0	0	0	0
2021-06-16	Blue-8	KT44	125	52.5	207.8	0.519348	3.85098e+06	0	0	0	0	0	0	0
2021-06-16	Blue-8	KT44	245	52.5	207.8	0.0665644	5.11373e+06	0	0	0	0	0	0	0
2021-06-16	Blue-8	KT45	0	52.5	193.5	0.937008	2.98824e+06	0	0	0	0	0	0	0
2021-06-16	Blue-8	KT45	35	52.5	193.5	0.825871	4.72941e+06	0	0	0	0	0	0	0
2021-06-16	Blue-8	KT45	65	52.5	193.5	0.753912	5.51373e+06	0	0	0	0	0	0	0
2021-06-16	Blue-8	KT45	125	52.5	193.5	0.690834	5.73333e+06	0	0	0	0	0	0	0
2021-06-16	Blue-8	KT45	245	52.5	193.5	0.0606589	4.04706e+06	0	0	0	0	0	0	0
2021-06-16	Blue-8	KT46	0	52.5	217.2	0.498164	6.40784e+06	0	0	0	0	0	0	0
2021-06-16	Blue-8	KT46	35	52.5	217.2	0.633766	3.01961e+06	0	0	0	0	0	0	0
2021-06-16	Blue-8	KT46	65	52.5	217.2	0.705053	6.67451e+06	0	0	0	0	0	0	0
2021-06-16	Blue-8	KT46	125	52.5	217.2	0.438953	5.39608e+06	0	0	0	0	0	0	0
2021-06-16	Blue-8	KT46	245	52.5	217.2	0.0270026	6.07059e+06	0	0	0	0	0	0	0
2021-06-16	Blue-8	KT47	0	52.5	156.9	0.87372	4.59608e+06	0	0	0	0	0	0	0
2021-06-16	Blue-8	KT47	35	52.5	156.9	0.657997	6.03137e+06	0	0	0	0	0	0	0
2021-06-16	Blue-8	KT47	65	52.5	156.9	0.604502	4.87843e+06	0	0	0	0	0	0	0
2021-06-16	Blue-8	KT47	125	52.5	156.9	0.479661	4.62745e+06	0	0	0	0	0	0	0
2021-06-16	Blue-8	KT47	245	52.5	156.9	0.0675768	2.29804e+06	0	0	0	0	0	0	0
2021-06-16	Blue-8	KT48	0	52.5	183.9	0.889085	4.4549e+06	0	0	0	0	0	0	0
2021-06-16	Blue-8	KT48	35	52.5	183.9	0.34557	6.19608e+06	0	0	0	0	0	0	0
2021-06-16	Blue-8	KT48	65	52.5	183.9	0.56674	7.16863e+06	0	0	0	0	0	0	0
2021-06-16	Blue-8	KT48	125	52.5	183.9	0.433404	7.41961e+06	0	0	0	0	0	0	0
2021-06-16	Blue-8	KT48	245	52.5	183.9	0.0301508	4.68235e+06	0	0	0	0	0	0	0

## Sheet: Experiment 5
Sample	Time	Treatment	ABPV	BQCV	CBPV	DWVA	DWVB	IAPV	LSVU	Sperm.count	Sperm.viability
2485	0	Virus	0	0	18013.7	6123.08	20747.8	5926760	0	1.78333e+07	0.388333
2485	1	Virus	0	0	18013.7	6123.08	20747.8	5926760	0	6.93667e+07	0.0883333
2485	2	Virus	0	0	18013.7	6123.08	20747.8	5926760	0	8.81667e+06	0.0463333
2485	4	Virus	0	0	18013.7	6123.08	20747.8	5926760	0	8.76333e+06	0.0246667
2486	0	Virus	0	0	0	1226.59	6930.2	926809	0	10750000	0.912667
2486	1	Virus	0	0	0	1226.59	6930.2	926809	0	1.95333e+07	0.165667
2486	2	Virus	0	0	0	1226.59	6930.2	926809	0	9.63333e+06	0.222
2486	4	Virus	0	0	0	1226.59	6930.2	926809	0	7.82333e+06	0.065
2487	0	Virus	0	0	0	0	0	3238792	0	1.22333e+07	0.675667
2487	1	Virus	0	0	0	0	0	3238792	0	20400000	0.218333
2487	2	Virus	0	0	0	0	0	3238792	0	6390000	0.216333
2487	4	Virus	0	0	0	0	0	3238792	0	4.40333e+06	0.0306667
2488	0	Virus	0	0	0	0	37908.4	3452302	0	1.67667e+07	0.610333
2488	1	Virus	0	0	0	0	37908.4	3452302	0	39500000	0.143667
2488	2	Virus	0	0	0	0	37908.4	3452302	0	8.88333e+06	0
2488	4	Virus	0	0	0	0	37908.4	3452302	0	9390000	0.0973333
2489	0	Virus	0	0	0	85.6121	149.448	5989915	0	1.41333e+07	0.641
2489	1	Virus	0	0	0	85.6121	149.448	5989915	0	2.95333e+07	0.201
2489	2	Virus	0	0	0	85.6121	149.448	5989915	0	13500000	0.144
2489	4	Virus	0	0	0	85.6121	149.448	5989915	0	1.23667e+07	0.351333
2490	0	Virus	0	0	0	0	611.2	2487836	0	12410000	0.543333
2490	1	Virus	0	0	0	0	611.2	2487836	0	23800000	0.185
2490	2	Virus	0	0	0	0	611.2	2487836	0	2.70667e+07	0.230333
2490	4	Virus	0	0	0	0	611.2	2487836	0	8.03333e+06	0.238667
2491	0	Sham	0	0	0	0	0	3317.01	0	12300000	0.944
2491	1	Sham	0	0	0	0	0	3317.01	0	8.24667e+06	0.454
2491	2	Sham	0	0	0	0	0	3317.01	0	11400000	0.214
2491	4	Sham	0	0	0	0	0	3317.01	0	8.57333e+06	0.033
2492	0	Sham	0	0	0	0	178392	449048	0	3.06667e+07	0.414333
2492	1	Sham	0	0	0	0	178392	449048	0	6700000	0.283667
2492	2	Sham	0	0	0	0	178392	449048	0	6.83333e+06	0.078
2492	4	Sham	0	0	0	0	178392	449048	0	4.23667e+06	0.0133333
2493	0	Sham	0	0	0	38877.1	56553.2	734686	0	4.22333e+06	0.654
2493	1	Sham	0	0	0	38877.1	56553.2	734686	0	4720000	0.270667
2493	2	Sham	0	0	0	38877.1	56553.2	734686	0	3.71333e+06	0.121667
2493	4	Sham	0	0	0	38877.1	56553.2	734686	0	5.07667e+06	0.212667
2494	0	Sham	0	0	0	73.5901	785.766	347804	0	31100000	0.589333
2494	1	Sham	0	0	0	73.5901	785.766	347804	0	1.09867e+07	0.396
2494	2	Sham	0	0	0	73.5901	785.766	347804	0	10440000	0.088
2494	4	Sham	0	0	0	73.5901	785.766	347804	0	7710000	0.0143333
2495	0	Sham	0	0	0	0	3014.81	7385.78	0	2.13667e+07	0.434333
2495	1	Sham	0	0	0	0	3014.81	7385.78	0	1.49333e+07	0.222
2495	2	Sham	0	0	0	0	3014.81	7385.78	0	1.51667e+07	0.119333
2495	4	Sham	0	0	0	0	3014.81	7385.78	0	1.61667e+07	0.104
2496	0	Sham	0	0	0	3424.47	337.613	2094.28	0	1.15867e+07	0.818
2496	1	Sham	0	0	0	3424.47	337.613	2094.28	0	14800000	0.272
2496	2	Sham	0	0	0	3424.47	337.613	2094.28	0	1.42333e+07	0.178667
2496	4	Sham	0	0	0	3424.47	337.613	2094.28	0	2.93667e+06	0.0466667
2497	0	Control	0	0	0	0	20877.4	938.551	0	1.04733e+07	0.792667
2497	1	Control	0	0	0	0	20877.4	938.551	0	7.73333e+06	0.485667
2497	2	Control	0	0	0	0	20877.4	938.551	0	4.27667e+06	0.214
2497	4	Control	0	0	0	0	20877.4	938.551	0	2830000	0.054
2498	0	Control	0	693.249	0	0	10684.8	786.654	0	16180000	0.549333
2498	1	Control	0	693.249	0	0	10684.8	786.654	0	1.28333e+07	0.260667
2498	2	Control	0	693.249	0	0	10684.8	786.654	0	14500000	0.0836667
2498	4	Control	0	693.249	0	0	10684.8	786.654	0	8.65667e+06	0.0103333
2499	0	Control	0	0	0	0	59043.2	879.788	0	1.50667e+07	0.787667
2499	1	Control	0	0	0	0	59043.2	879.788	0	1.15667e+07	0.321667
2499	2	Control	0	0	0	0	59043.2	879.788	0	7.75333e+06	0.116333
2499	4	Control	0	0	0	0	59043.2	879.788	0	7.06667e+06	0.0526667
2500	0	Control	0	0	0	0	10102.7	300.221	0	1.32333e+07	0.683
2500	1	Control	0	0	0	0	10102.7	300.221	0	9.58333e+06	0.446667
2500	2	Control	0	0	0	0	10102.7	300.221	0	4.84667e+06	0.200667
2500	4	Control	0	0	0	0	10102.7	300.221	0	4.14667e+06	0.0163333
2501	0	Control	0	0	0	0	15704.2	1861.37	0	1.44667e+07	0.836333
2501	1	Control	0	0	0	0	15704.2	1861.37	0	1.30667e+07	0.527333
2501	2	Control	0	0	0	0	15704.2	1861.37	0	1.10333e+07	0.311667
2501	4	Control	0	0	0	0	15704.2	1861.37	0	8740000	0.00366667
2502	0	Control	0	0	0	0	9122.42	442.725	0	1.15667e+07	0.563333
2502	1	Control	0	0	0	0	9122.42	442.725	0	1.26667e+07	0.536
2502	2	Control	0	0	0	0	9122.42	442.725	0	1.00333e+07	0.174333
2502	4	Control	0	0	0	0	9122.42	442.725	0	6.89667e+06	0.0143333
2503	0	Virus	0	0	0	302.707	20675	113.135	0	9.12333e+06	0.723333
2503	1	Virus	0	0	0	302.707	20675	113.135	0	8540000	0.454
2503	2	Virus	0	0	0	302.707	20675	113.135	0	9.61667e+06	0.704
2503	4	Virus	0	0	0	302.707	20675	113.135	0	8.29333e+06	0.212333
2504	0	Virus	0	0	0	528.16	1578.43	2703101	0	8.41667e+06	0.809667
2504	1	Virus	0	0	0	528.16	1578.43	2703101	0	8690000	0.501
2504	2	Virus	0	0	0	528.16	1578.43	2703101	0	1.14333e+07	0.570333
2504	4	Virus	0	0	0	528.16	1578.43	2703101	0	8870000	0.16
2505	0	Virus	0	0	0	119627	6103.66	6631344	0	10900000	0.400333
2505	1	Virus	0	0	0	119627	6103.66	6631344	0	1.06033e+07	0.262667
2505	2	Virus	0	0	0	119627	6103.66	6631344	0	7350000	0.145667
2505	4	Virus	0	0	0	119627	6103.66	6631344	0	7.57667e+06	0.0546667
2506	0	Sham	0	0	0	47304.4	40642.9	1315.33	0	7.68667e+06	0.794
2506	1	Sham	0	0	0	47304.4	40642.9	1315.33	0	1.00667e+07	0.725667
2506	2	Sham	0	0	0	47304.4	40642.9	1315.33	0	1.38667e+07	0.741
2506	4	Sham	0	0	0	47304.4	40642.9	1315.33	0	1.01933e+07	0.458667
2507	0	Sham	0	0	0	404.02	33903.4	370.376	0	9.89667e+06	0.811333
2507	1	Sham	0	0	0	404.02	33903.4	370.376	0	5.53667e+06	0.592667
2507	2	Sham	0	0	0	404.02	33903.4	370.376	0	6.16333e+06	0.388333
2507	4	Sham	0	0	0	404.02	33903.4	370.376	0	5.71667e+06	0.171
2508	0	Sham	0	0	0	0	120085	419.271	0	1.06333e+07	0.776
2508	1	Sham	0	0	0	0	120085	419.271	0	5.11667e+06	0.655
2508	2	Sham	0	0	0	0	120085	419.271	0	7.80333e+06	0.619
2508	4	Sham	0	0	0	0	120085	419.271	0	7510000	0.209
2509	0	Control	0	0	0	71.1523	134531	105.185	0	4540000	0.724333
2509	1	Control	0	0	0	71.1523	134531	105.185	0	6250000	0.687
2509	2	Control	0	0	0	71.1523	134531	105.185	0	5.85333e+06	0.718667
2509	4	Control	0	0	0	71.1523	134531	105.185	0	3.64333e+06	0.167333
2510	0	Control	0	0	0	100.651	11819.6	168.855	0	1.37333e+07	0.688
2510	1	Control	0	0	0	100.651	11819.6	168.855	0	1.14767e+07	0.644667
2510	2	Control	0	0	0	100.651	11819.6	168.855	0	1.15767e+07	0.724667
2510	4	Control	0	0	0	100.651	11819.6	168.855	0	8730000	0.228333
2511	0	Control	0	0	0	104.766	762.824	93.7317	0	7830000	0.727667
2511	1	Control	0	0	0	104.766	762.824	93.7317	0	7100000	0.693667
2511	2	Control	0	0	0	104.766	762.824	93.7317	0	1.11567e+07	0.664333
2511	4	Control	0	0	0	104.766	762.824	93.7317	0	5600000	0.0583333
